# Supplementary material for: Reuse of structural domain–domain interactions in protein networks
Source: BMC Bioinformatics. 2007 Jul 18;8:259. doi: 10.1186/1471-2105-8-259 (PMC1940023; doi:10.1186/1471-2105-8-259)
Supplement: Additional file 1 — iPfam_pair_frequencies. En Excel file containing the frequencies of all iPfam domain pairs for all five species, i.e. the number of interactions that contain the respective iPfam domain pair. [file 1471-2105-8-259-S1.xls]

## Sheet: E. coli iPfam pairs
iPfam id 1	iPfam id 2	experimental interactions
OKR_DC_1_C	OKR_DC_1_C	4
Pribosyltran	Pribosyltran	4
Molybdopterin	Fer4	4
OKR_DC_1	OKR_DC_1	4
OKR_DC_1_N	OKR_DC_1	4
Molydop_binding	Fer4	4
OKR_DC_1_C	OKR_DC_1	4
Peripla_BP_1	Peripla_BP_1	4
ABC_tran	ABC_tran	3
Ferritin	Ferritin	3
GATase	GATase	3
Pyr_redox_2	Pyr_redox	3
TonB_dep_Rec	Plug	3
P-II	P-II	3
tRNA_anti	tRNA-synt_2	3
HATPase_c	HATPase_c	3
Pyr_redox	Pyr_redox	3
adh_short	adh_short	3
Pyr_redox_2	Pyr_redox_2	3
S1	S1	3
tRNA-synt_2	tRNA-synt_2	3
Porin_1	Porin_1	2
Aminotran_1_2	Aminotran_1_2	2
Epimerase	Epimerase	2
GAF	GAF	2
Ketoacyl-synt_C	ketoacyl-synt	2
Pyr_redox_dim	Pyr_redox_dim	2
Sigma54_activat	Sigma54_activat	2
tRNA_bind	tRNA_bind	2
ADH_N	ADH_N	2
Hexapep	Hexapep	2
Nitroreductase	Nitroreductase	2
PK_C	PK_C	2
Pyridoxal_deC	Pyridoxal_deC	2
S1	RNase_PH	2
ADH_zinc_N	ADH_zinc_N	2
DeoC	DeoC	2
Fumerase_C	Fumerase_C	2
Pyr_redox_dim	Pyr_redox	2
GATase_2	GATase_2	2
PfkB	PfkB	2
PK	PK	2
Aldedh	Aldedh	2
FKBP_C	FKBP_C	2
NTP_transferase	NTP_transferase	2
PNP_UDP_1	PNP_UDP_1	2
ATP-synt_ab	ATP-synt_ab	2
DAHP_synth_1	DAHP_synth_1	2
ketoacyl-synt	ketoacyl-synt	2
PALP	PALP	2
Pyr_redox_dim	Pyr_redox_2	2
PAS	PAS	2
PK_C	PK	2
S1	KH_1	2
TarH	TarH	2
tRNA-synt_2b	tRNA-synt_2b	2
AAA_2	AAA_2	2
ADH_zinc_N	ADH_N	2
Isochorismatase	Isochorismatase	1
Ldh_1_N	Ldh_1_C	1
MGS	CPSase_L_D2	1
MscL	MscL	1
MutS_V	MutS_II	1
NUDIX	NUDIX	1
Oxidored_q6	NiFeSe_Hases	1
PdxJ	PdxJ	1
Peptidase_M24	AMP_N	1
Pili_assembly_C	Fimbrial	1
PTS-HPr	PEP-utilizers	1
PyrI_C	OTCace_N	1
Pyr_redox_dim	E3_binding	1
RNase_PH	KH_1	1
S-AdoMet_synt_M	S-AdoMet_synt_C	1
S4	S4	1
Sod_Fe_N	Sod_Fe_C	1
ThiS	MoaE	1
TPP_enzyme_M	TPP_enzyme_C	1
Transket_pyr	Transket_pyr	1
tRNA-synt_1b	tRNA-synt_1b	1
tRNA-synt_2d	B5	1
UBA	GTP_EFTU	1
AIRC	AIRC	1
ATP-synt_ab_C	ATP-synt_ab	1
BMC	BMC	1
Clp_N	Clp_N	1
CPSase_L_D3	CPSase_L_chain	1
Cu_amine_oxidN1	Cu_amine_oxid	1
Dak1	Dak1	1
DHDPS	DHDPS	1
DNA_pol3_delta	AAA	1
FMN_red	FMN_red	1
GMP_synt_C	GATase	1
HATPase_c	DNA_mis_repair	1
HSP90	HSP90	1
Ligase_CoA	CoA_binding	1
MinC_N	MinC_C	1
MutS_II	MutS_I	1
NAD_binding_1	Fer2	1
Pantoate_ligase	Pantoate_ligase	1
PEP-utilizers	PEP-utilizers	1
peroxidase	peroxidase	1
Pili_assembly_N	FimH_man-bind	1
PTS_EIIB	PTS_EIIA_1	1
Pyr_redox	E3_binding	1
RNase_PH_C	PNPase	1
S-AdoMet_synt_N	S-AdoMet_synt_M	1
Succ_DH_flav_C	FAD_binding_2	1
Thr_dehydrat_C	PALP	1
TPP_enzyme_N	TPP_enzyme_M	1
Trigger_C	FKBP_C	1
tRNA-synt_2b	HGTP_anticodon	1
Usp	Usp	1
AAA	AAA	1
AlaDh_PNT_N	AlaDh_PNT_C	1
AMP-binding	AMP-binding	1
ATP-synt_ab_N	ATP-synt_ab_N	1
Catalase-rel	Catalase	1
Cpn60_TCP1	Cpn10	1
CPSase_sm_chain	CPSase_L_D2	1
Cu_amine_oxidN3	Cu_amine_oxid	1
DapB_N	DapB_N	1
DNA_gyraseA_C	DNA_gyraseA_C	1
dUTPase	dUTPase	1
FecCD	ABC_tran	1
FGGY_N	FGGY_N	1
Fucose_iso_N2	Fucose_iso_C	1
GalP_UDP_tr_C	GalP_UDP_tr_C	1
Gln-synt_C	Gln-synt_C	1
Gp_dh_N	Gp_dh_C	1
ICL	ICL	1
LamB	LamB	1
Lyase_1	Lyase_1	1
MutS_IV	MutS_III	1
OTCace_N	OTCace	1
PAS_3	PAS_3	1
PEP-utilizers_C	PEP-utilizers_C	1
PFL	PFL	1
Pro_CA	Pro_CA	1
Ribonuc_red_sm	Ribonuc_red_sm	1
ROK	ROK	1
SKI	SKI	1
Thioredoxin	Pyr_redox	1
Transketolase_N	Transketolase_N	1
Trigger_N	Trigger_N	1
tRNA-synt_2c	tRNA-synt_2c	1
Trypsin	Trypsin	1
ABC_membrane	ABC_membrane	1
Aldolase_II	Aldolase_II	1
Asparaginase	Asparaginase	1
Bac_luciferase	Bac_luciferase	1
Clp_N	AAA	1
CPSase_L_D2	CPSase_L_chain	1
CTP_transf_2	CTP_transf_2	1
Cys_Met_Meta_PP	Cys_Met_Meta_PP	1
DNA_pol3_beta_3	DNA_pol3_beta_2	1
Enolase_C	Enolase_C	1
Fer2	FAD_binding_2	1
FKBP_N	FKBP_N	1
GATase	CPSase_sm_chain	1
Glycos_trans_3N	Glycos_transf_3	1
GTP_EFTU	EF_TS	1
HSP20	HSP20	1
IMS	DNA_pol3_beta	1
KduI	KduI	1
Ldh_1_N	Ldh_1_N	1
MGS	MGS	1
MutL_C	MutL_C	1
MutS_V	MutS_III	1
PDZ	PDZ	1
Peptidase_M24	Peptidase_M24	1
Pili_assembly_C	FimH_man-bind	1
PP_kinase	PP_kinase	1
PTS_EIIA_1	PTS_EIIA_1	1
Pyrophosphatase	Pyrophosphatase	1
RNase_PH	PNPase	1
S-AdoMet_synt_M	S-AdoMet_synt_M	1
SAICAR_synt	SAICAR_synt	1
Sod_Fe_N	Sod_Fe_N	1
ThiS	MoeZ_MoeB	1
TPP_enzyme_M	TPP_enzyme_M	1
Transpeptidase	Transgly	1
tRNA-synt_2	GAD	1
UBA	UBA	1
Abhydrolase_3	Abhydrolase_3	1
ALAD	ALAD	1
Aminotran_3	Aminotran_3	1
ATP-synt_ab_C	ATP-synt_ab_C	1
Carboxyl_trans	Carboxyl_trans	1
CLP_protease	CLP_protease	1
CPSase_L_D3	CPSase_L_D2	1
Cu_amine_oxidN1	Cu_amine_oxidN1	1
DapB_C	DapB_C	1
DJ-1_PfpI	DJ-1_PfpI	1
DNA_pol3_delta	DNA_pol3_beta_2	1
FAD_binding_2	FAD_binding_2	1
FGGY_C	FGGY_C	1
Fucose_iso_N1	Fucose_iso_C	1
GalP_UDP_transf	GalP_UDP_transf	1
GMP_synt_C	GMP_synt_C	1
HTH_5	HTH_5	1
KH_1	KH_1	1
Ligase_CoA	Ligase_CoA	1
MinC_N	MinC_N	1
MutS_III	MutS_I	1
Na_H_antiport_1	Na_H_antiport_1	1
Pantoate_transf	Pantoate_transf	1
PEP-utilizers_C	PEP-utilisers_N	1
Proteasome	AAA_2	1
PYNP_C	Glycos_transf_3	1
Rep_3	Rep_3	1
RNase_PH_C	RNase_PH	1
S-AdoMet_synt_N	S-AdoMet_synt_N	1
SIS	GATase_2	1
Succ_DH_flav_C	Fer2	1
Thr_dehydrat_C	Thr_dehydrat_C	1
TPP_enzyme_N	TPP_enzyme_N	1
Trigger_C	Trigger_C	1
tRNA-synt_2b	Seryl_tRNA_N	1
tRNA_SAD	tRNA_SAD	1
YbaK	YbaK	1
AAA_2	AAA	1
AMP_N	AMP_N	1
B5	B3_4	1
CBS	CBS	1
Cpn60_TCP1	Cpn60_TCP1	1
CPSase_sm_chain	CPSase_L_D3	1
Cu_amine_oxidN3	Cu_amine_oxidN2	1
dCMP_cyt_deam_1	dCMP_cyt_deam_1	1
DNA_pol3_beta_2	DNA_pol3_beta	1
E1_dh	E1_dh	1
FecCD	FecCD	1
Fucose_iso_N2	Fucose_iso_N1	1
GATase	CPSase_L_D2	1
Gln-synt_N	Gln-synt_C	1
Gp_dh_N	Gp_dh_N	1
HGTP_anticodon	HGTP_anticodon	1
IMPDH	CBS	1
Ldh_1_C	Ldh_1_C	1
MarR	MarR	1
MutS_IV	MutS_IV	1
OTCace_N	OTCace_N	1
PdxA	PdxA	1
Peptidase_M17	Peptidase_M17	1
PGI	PGI	1
PTS-HPr	PEP-utilisers_N	1
PyrI_C	OTCace	1
Rib_5-P_isom_A	Rib_5-P_isom_A	1
S-AdoMet_synt_C	S-AdoMet_synt_C	1
Sod_Fe_C	Sod_Fe_C	1
Thioredoxin	Pyr_redox_2	1
TPP_enzyme_C	TPP_enzyme_C	1
Transket_pyr	E1_dh	1
tRNA-synt_1b	S4	1
tRNA-synt_2d	B3_4	1
UBA	EF_TS	1
ABC_tran	ABC_membrane	1
AhpC-TSA	AhpC-TSA	1
Amidohydro_1	Amidohydro_1	1
Beta_elim_lyase	Beta_elim_lyase	1
Clp_N	ClpS	1
CPSase_L_D2	CPSase_L_D2	1
Cu_amine_oxid	Cu_amine_oxid	1
DHBP_synthase	DHBP_synthase	1
DNA_pol3_chi	DNA_III_psi	1
Enolase_N	Enolase_C	1
Fer4	FAD_binding_2	1
Flavodoxin_1	Flavodoxin_1	1
GAD	GAD	1
GATase	CTP_synth_N	1
Glycos_trans_3N	Glycos_trans_3N	1
GTP_EFTU_D3	EF_TS	1
HSP90	HATPase_c	1
IMS	DNA_pol3_beta_3	1
Ligase_CoA	ATP-grasp_2	1
MinC_C	MinC_C	1
MutS_I	MutS_I	1
MutS_V	MutS_V	1
PEP-utilizers	PEP-utilisers_N	1
Pili_assembly_N	Fimbrial	1
Pribosyltran	GATase_2	1
PTS_EIIA_2	PTS_EIIA_2	1
Pyr_redox	DHO_dh	1
RNase_PH	RNase_PH	1
S-AdoMet_synt_N	S-AdoMet_synt_C	1
SHMT	SHMT	1
Spermine_synth	Spermine_synth	1
ThiS	ThiF	1
TPP_enzyme_N	TPP_enzyme_C	1
Transpeptidase	Transpeptidase	1
tRNA_bind	B3_4	1
UPF0051	UPF0051	1
Adenylsucc_synt	Adenylsucc_synt	1
AlaDh_PNT_C	AlaDh_PNT_C	1
Aminotran_5	Aminotran_5	1
ATP-synt_ab_N	ATP-synt_ab	1
Catalase	Catalase	1
Cpn10	Cpn10	1
CPSase_L_D3	CPSase_L_D3	1
Cu_amine_oxidN2	Cu_amine_oxid	1
DapB_N	DapB_C	1
DnaJ_C	DnaJ_C	1
DNA_pol3_delta	DNA_pol3_beta_3	1
Fe-ADH	Fe-ADH	1
FGGY_N	FGGY_C	1
Fucose_iso_N1	Fucose_iso_N1	1
GalP_UDP_tr_C	GalP_UDP_transf	1
GDC-P	GDC-P	1
Gp_dh_C	Gp_dh_C	1
HD	HD	1
HTH_8	HTH_8	1
LacY_symp	LacY_symp	1
LPP	LPP	1
MIP	MIP	1
MutS_III	MutS_II	1
NiFe_dehyd_N	NiFeSe_Hases	1
OTCace	OTCace	1
PEP-utilizers_C	PEP-utilizers	1
PFL	Gly_radical	1
Proteasome	Proteasome	1
PYNP_C	Glycos_trans_3N	1
Pyr_redox_2	DHO_dh	1
Ribonuc_L-PSP	Ribonuc_L-PSP	1
RNase_PH_C	RNase_PH_C	1
SIS	SIS	1
TIM	TIM	1
Transaldolase	Transaldolase	1
Trigger_N	Trigger_C	1
Trypsin	PDZ	1
ZipA_C	ZipA_C	1
Aldolase	Aldolase	1
AsnA	AsnA	1
Bac_DNA_binding	Bac_DNA_binding	1
Citrate_synt	Citrate_synt	1
CPSase_L_chain	CPSase_L_chain	1
CTP_synth_N	CTP_synth_N	1
Cu_amine_oxidN3	Cu_amine_oxidN3	1
dCMP_cyt_deam_2	dCMP_cyt_deam_1	1
DNA_pol3_beta_3	DNA_pol3_beta	1
EF_TS	EF_TS	1
Fer2	FAD_binding_1	1
FKBP_N	FKBP_C	1
Fucose_iso_N2	Fucose_iso_N2	1
GATase	CPSase_L_D3	1
Glycos_transf_3	Glycos_transf_3	1
GSH-S_N	GSH-S_ATP	1
HisKA	HATPase_c	1
IMPDH	IMPDH	1

## Sheet: Yeast iPfam pairs
iPfam id 1	iPfam id 2	experimental interactions
Pkinase	Pkinase	245
WD40	WD40	111
Proteasome	Proteasome	91
Pkinase	Cyclin_N	74
RRM_1	RRM_1	67
LSM	LSM	61
Helicase_C	Helicase_C	54
SH3_1	SH3_1	40
Helicase_C	DEAD	40
Pkinase	Ank	38
AAA	AAA	37
Pkinase	Cyclin_C	36
DEAD	DEAD	33
Pkinase_C	Pkinase	27
Zn_clus	Zn_clus	26
SNARE	Synaptobrevin	26
Histone	Histone	24
S1	Pkinase	20
Pkinase	PBD	20
Bromodomain	Bromodomain	18
RhoGAP	Ras	17
Ras	GDI	17
HEAT	HEAT	17
UQ_con	UQ_con	17
Ras	PH	16
SNF2_N	Helicase_C	14
TPR_1	TPR_1	14
zf-C3HC4	UQ_con	14
Ras	Ras	14
SNARE	SNARE	14
HSP90	TPR_1	13
SNARE	V-SNARE	13
Skp1	F-box	12
Clat_adaptor_s	Adaptin_N	12
Pkinase	cNMP_binding	12
RNase_PH_C	RNase_PH	11
EMP24_GP25L	EMP24_GP25L	11
MIF4G_like_2	RRM_1	11
HSP70	HSP70	11
RNase_PH	RNase_PH	11
MIF4G_like	RRM_1	11
Rep_fac_C	AAA	10
SNARE	Sec1	10
Cullin	F-box	10
Glyco_transf_20	Glyco_transf_20	10
UQ_con	ubiquitin	10
PH	PH	10
SMC_N	SMC_N	10
Ras	IBN_N	9
SNARE	Syntaxin	9
SMC_hinge	SMC_N	9
PBD	PBD	9
Prefoldin_2	Prefoldin	9
HATPase_c	HATPase_c	9
C2	C2	8
Adaptin_N	Adap_comp_sub	8
Synaptobrevin	V-SNARE	8
Pribosyltran	Pribosyltran	8
Ras	HEAT	8
SMC_hinge	SMC_hinge	8
RasGEF	Ras	8
Myosin_head	efhand	7
Metallophos	Metallophos	7
HEAT	IBN_N	7
PX	PX	7
WD40	PH	7
CDC48_N	UBX	7
RNase_PH_C	RNase_PH_C	7
RasGEF_N	Ras	7
efhand	efhand	7
ABC_tran	ABC_tran	7
Brix	Brix	7
SH3_1	Ank	7
Synaptobrevin	Synaptobrevin	7
Actin	Actin	7
Ank	Ank	7
Ras	PBD	7
Clat_adaptor_s	Adap_comp_sub	6
Sec23_trunk	Sec23_helical	6
RNA_pol_L	RNA_pol_Rpb2_6	6
Sec23_helical	Gelsolin	6
Sec23_BS	zf-Sec23_Sec24	6
Metallophos	efhand	6
RNA_pol_L	RNA_pol_Rpb1_3	6
Sec23_BS	Sec23_helical	6
Myosin_head	Actin	6
GTP_EFTU_D2	GTP_EFTU	6
FHA	FHA	6
GTP_EFTU	GTP_EFTU	6
Sec23_trunk	Sec23_trunk	6
Gelsolin	Gelsolin	6
IQ	efhand	6
Sec23_trunk	Gelsolin	6
Pkinase	FKBP_C	6
Acetyltransf_1	Acetyltransf_1	6
Adaptin_N	Adaptin_N	6
RNA_pol_L	RNA_pol_Rpb1_4	6
Cpn60_TCP1	Cpn60_TCP1	6
Sec23_BS	Sec23_trunk	6
GTP_EFTU_D2	GTP_EFTU_D2	6
RNA_pol_L	RNA_pol_Rpb1_2	6
Sec23_BS	Gelsolin	6
UQ_con	UBA	6
HECT	UQ_con	5
Sec7	Arf	5
DNA_mis_repair	HATPase_c	5
ADH_zinc_N	ADH_zinc_N	5
Sec1	Syntaxin	5
TFIIS_C	RNA_pol_Rpb1_4	5
E1-E2_ATPase	E1-E2_ATPase	5
GST_N	GST_C	5
HEAT	Arm	5
TFIIS_C	RNA_pol_Rpb1_2	5
Myb_DNA-binding	Myb_DNA-binding	5
E1-E2_ATPase	Hydrolase	5
RNA_pol_L	RNA_pol_A_bac	5
AMP-binding	AMP-binding	5
Drf_GBD	Ras	5
ADH_N	ADH_zinc_N	5
Arf	Arf	5
RhoGAP	RhoGAP	5
Y_phosphatase2	Y_phosphatase2	5
RNA_pol_L	RNA_pol_L	5
TFIIS_C	RNA_pol_Rpb1_5	5
GST_N	GST_N	5
UCH	UCH	5
Hydrolase	Hydrolase	5
TFIIS_C	RNA_pol_Rpb1_3	5
ATP-synt_C	ATP-synt_C	5
GST_C	GST_C	5
Myosin_head	Myosin_head	5
E1-E2_ATPase	Cation_ATPase_N	5
ADH_N	ADH_N	5
IF-2B	IF-2B	5
MIF4G	MIF4G	5
HSP90	HATPase_c	4
2-Hacid_dh	2-Hacid_dh	4
SRF-TF	SRF-TF	4
Arf	Sec23_trunk	4
IBB	HEAT	4
DNA_pol_B	DNA_pol_B	4
zf-C2H2	zf-C2H2	4
MutS_V	MutS_III	4
Tubulin_C	Tubulin_C	4
ACT	ACT	4
IMPDH	CBS	4
Hexapep	Hexapep	4
Hexokinase_2	Hexokinase_1	4
Response_reg	Response_reg	4
ubiquitin	UBA	4
DUF1900	WD40	4
Actin	WH2	4
MutS_III	MutS_II	4
Pkinase	CK_II_beta	4
Tubulin	Tubulin	4
Myosin_head	IQ	4
Ras	LRR_1	4
WW	WW	4
DNA_pol_B_exo	DNA_pol_B	4
Tubulin	Kinesin	4
zf-Tim10_DDP	zf-Tim10_DDP	4
2-Hacid_dh_C	2-Hacid_dh	4
MutS_V	MutS_V	4
Drf_FH3	Ras	4
Arf	Sec23_helical	4
IBB	IBN_N	4
MMR_HSR1	MMR_HSR1	4
IMPDH	IMPDH	4
MutS_V	MutS_II	4
Kinesin	Kinesin	4
Myosin_N	efhand	4
Tubulin_C	Kinesin	4
Aha1_N	HSP90	4
Arf	Gelsolin	4
Hexokinase_2	Hexokinase_2	4
ACT	2-Hacid_dh	4
Flavodoxin_1	Flavodoxin_1	4
Skp1_POZ	LRR_1	4
ThiF	ThiF	4
Flavoprotein	Flavoprotein	4
MutS_IV	MutS_III	4
Hexokinase_1	Hexokinase_1	4
RNA_pol_N	RNA_pol_L	4
DUF1899	WD40	4
Vps4_C	AAA	4
Aldo_ket_red	Aldo_ket_red	4
CBS	CBS	4
DNA_pol_B_exo	DNA_pol_B_exo	4
Tubulin	Tubulin_C	4
2-Hacid_dh_C	2-Hacid_dh_C	4
Lectin_leg-like	Lectin_leg-like	3
PRK	PRK	3
Ribonuc_red_lgC	Ribonuc_red_lgC	3
BAH	BAH	3
RNA_pol_Rpb6	RNA_pol_Rpb1_5	3
GTP_EFTU	EFG_IV	3
RNA_pol_Rpb1_5	RNA_pol_Rpb1_5	3
RNA_pol_Rpb2_7	RNA_pol_Rpb1_1	3
MutS_I	MutS_I	3
RNA_pol_Rpb5_C	RNA_pol_Rpb1_1	3
RNA_pol_Rpb8	RNA_pol_Rpb1_3	3
GATase	GATase	3
MIF4G_like_2	MIF4G	3
Glycos_transf_1	Glycos_transf_1	3
Pkinase_C	Pkinase_C	3
Ribonuc_red_lgC	ATP-cone	3
RNA_pol_Rpb2_2	RNA_POL_M_15KD	3
RNA_pol_Rpb6	RNA_pol_Rpb1_2	3
RNA_pol_Rpb1_5	RNA_pol_Rpb1_3	3
Syntaxin	Syntaxin	3
ABC_tran	ABC_membrane	3
CorA	CorA	3
CPSase_L_D2	GATase	3
GTP_EFTU_D3	GTP_EFTU	3
RNA_pol_Rpb2_5	RNA_pol_Rpb1_4	3
MIF4G_like	MIF4G	3
HSF_DNA-bind	HSF_DNA-bind	3
MutS_IV	MutS_IV	3
RasGAP	Ras	3
Ribonuc_red_lgN	ATP-cone	3
RNA_pol_Rpb1_5	RNA_pol_Rpb1_1	3
RNA_pol_Rpb2_6	RNA_pol_Rpb1_4	3
HSP90	HSP90	3
LIM	LIM	3
BRCT	BRCT	3
RNA_pol_Rpb7_N	RNA_pol_Rpb1_2	3
RNA_pol_Rpb2_3	RNA_pol_Rpb1_4	3
RNA_pol_Rpb2_7	RNA_pol_Rpb1_5	3
CTP_synth_N	GATase	3
Aldedh	Aldedh	3
bZIP_1	bZIP_1	3
Ras	Ran_BP1	3
RhoGEF	Ras	3
RNA_pol_Rpb2_1	RNA_pol_N	3
RNA_pol_Rpb5_N	RNA_pol_Rpb1_1	3
RNA_pol_Rpb8	RNA_pol_Rpb2_6	3
RNA_pol_Rpb1_3	RNA_pol_Rpb1_2	3
RNA_pol_Rpb2_6	RNA_pol_Rpb1_2	3
Pyr_redox_2	Pyr_redox_2	3
Ribonuc_red_sm	Ribonuc_red_sm	3
RNA_pol_N	RNA_pol_Rpb2_6	3
F-box	F-box	3
TFIIS_C	RNA_pol_Rpb2_3	3
La	RRM_1	3
RNA_pol_Rpb2_7	RNA_pol_Rpb1_2	3
Rep_fac_C	Rep_fac_C	3
Acid_phosphat_A	Acid_phosphat_A	3
UBA_3	UQ_con	3
HMGL-like	HMGL-like	3
MutS_II	MutS_I	3
RNA_pol_Rpb5_C	RNA_pol_Rpb1_5	3
RNA_pol_Rpb8	RNA_pol_Rpb1_4	3
RNA_pol_Rpb1_2	RNA_pol_Rpb1_1	3
RNA_pol_Rpb2_6	RNA_pol_A_bac	3
UIM	UIM	3
CK_II_beta	CK_II_beta	3
Ribonuc_red_lgC	Ribonuc_red_lgN	3
RNA_pol_Rpb6	RNA_pol_Rpb1_3	3
GTP_EFTU	EFG_C	3
SRF-TF	Homeobox	3
HLH	HLH	3
Nucleoporin2	Nucleoporin2	3
RNA_pol_Rpb1_5	RNA_pol_Rpb1_4	3
SAM_2	SAM_2	3
NAC	NAC	3
RNA_pol_Rpb2_1	RNA_pol_Rpb1_5	3
RNA_pol_Rpb7_N	RNA_pol_Rpb6	3
GATase	CPSase_L_D3	3
GTP_EFTU_D3	GTP_EFTU_D2	3
RNA_pol_Rpb2_5	RNA_pol_Rpb1_5	3
Rad51	Rad51	3
Ribonuc_red_lgN	Ribonuc_red_lgN	3
RNA_pol_Rpb6	RNA_pol_Rpb1_1	3
SCO1-SenC	SCO1-SenC	3
RNA_pol_Rpb1_5	RNA_pol_Rpb1_2	3
RNA_pol_Rpb2_6	RNA_pol_Rpb1_5	3
ABC_membrane	ABC_membrane	3
Cofilin_ADF	Cofilin_ADF	3
Prenyltrans	PPTA	3
Rho_GDI	Ras	3
RNA_pol_Rpb7_N	RNA_pol_Rpb2_7	3
TFIIS_C	RNA_pol_Rpb2_2	3
RNA_pol_Rpb2_3	RNA_pol_Rpb1_5	3
CTP_synth_N	CTP_synth_N	3
ubiquitin	ubiquitin	3
CTP_transf_2	CTP_transf_2	3
DNA_RNApol_7kD	RNA_pol_Rpb2_6	3
RNA_pol_Rpb2_2	RNA_pol_Rpb1_4	3
RNA_pol_Rpb5_N	RNA_pol_Rpb1_5	3
Clp_N	AAA	3
SNO	SNO	3
Kelch_1	Kelch_1	3
TRAPP_Bet3	TRAPP_Bet3	3
RNA_pol_Rpb1_4	RNA_pol_Rpb1_3	3
RNA_pol_Rpb2_6	RNA_pol_Rpb1_3	3
Clathrin	Clathrin	3
Myosin_head	Myosin_N	3
Response_reg	Hpt	3
BNR	BNR	3
RNA_pol_Rpb6	RNA_pol_Rpb2_7	3
GTP_EFTU_D2	EFG_IV	3
TFIIS_C	RNA_pol_Rpb2_6	3
RNA_pol_Rpb2_7	RNA_pol_Rpb1_3	3
AAA_2	AAA	3
ubiquitin	ThiF	3
MutS_III	MutS_I	3
RNA_pol_Rpb2_1	DNA_RNApol_7kD	3
Thioredoxin	Thioredoxin	3
RNA_pol_Rpb1_3	RNA_pol_A_bac	3
RNA_pol_Rpb2_6	RNA_pol_Rpb1_1	3
Cyclin_C	Cyclin_N	2
Gp_dh_C	Gp_dh_N	2
RNA_pol_N	RNA_pol_A_bac	2
S1	KH_1	2
HMA	HMA	2
TFIIS_C	RNA_pol_Rpb1_6	2
UBA	UBA	2
Abhydrolase_1	Abhydrolase_1	2
XPC-binding	ubiquitin	2
AIRS_C	AIRS	2
CBFD_NFYB_HMF	TBP	2
CPSase_L_D2	CPSase_L_chain	2
Peptidase_M16	Peptidase_M16_C	2
Ras	NTF2	2
Thiolase_N	Thiolase_N	2
Peptidase_M41	AAA	2
tRNA_SAD	tRNA_SAD	2
TPR_1	Metallophos	2
2003-03-14	2003-03-14	2
Aminotran_1_2	Aminotran_1_2	2
DUF171	DUF171	2
Ldh_1_C	Ldh_1_N	2
PGAM	PGAM	2
RRM_1	LRR_1	2
Hist_deacetyl	Hist_deacetyl	2
CSE2	CSE2	2
Catalase	Catalase	2
ETF	ETF	2
NAC	UBA	2
Pro_isomerase	efhand	2
S1	S1	2
SH3_1	Pex14_N	2
TFIIS_C	RNA_pol_Rpb2_4	2
Peptidase_M16_C	Peptidase_M16_C	2
Ribonuclease_3	dsrm	2
TIG	Ank	2
UCH	UBA	2
DnaJ_C	DnaJ_C	2
G-alpha	WD40	2
Iso_dh	Iso_dh	2
Rad21_Rec8	SMC_N	2
ArfGap	Ank	2
tRNA-synt_1	tRNA-synt_1	2
UBACT	ubiquitin	2
tRNA-synt_1b	tRNA-synt_1b	2
eIF2_C	GTP_EFTU_D2	2
FH2	FH2	2
GHMP_kinases_C	GHMP_kinases_C	2
DNA_RNApol_7kD	RNA_pol_A_bac	2
CH	CH	2
GHMP_kinases_N	GHMP_kinases_N	2
STAS	HATPase_c	2
CPSase_L_chain	CPSase_L_chain	2
Dynamin_N	Dynamin_M	2
Gp_dh_C	Gp_dh_C	2
HECT	HECT	2
Oxysterol_BP	Oxysterol_BP	2
RCC1	Ras	2
RNA_pol_Rpb2_4	RNA_pol_Rpb1_4	2
Cyclin_N	Cyclin_N	2
Sec7	Sec7	2
HMG-CoA_red	HMG-CoA_red	2
XPG_I	PCNA_C	2
AIRS_C	AIRS_C	2
BAR	BAR	2
CPSase_L_D2	CPSase_L_D2	2
Peptidase_M16	Peptidase_M16	2
Ras	PDZ	2
Thiolase_C	Thiolase_N	2
SMC_N	Rad50_zn_hook	2
Pyr_redox_2	Pyr_redox	2
Rad9_Rad53_bind	FHA	2
Gp_dh_N	Gp_dh_N	2
Ldh_1_C	Ldh_1_C	2
CPSase_sm_chain	CPSase_L_D3	2
Pyr_redox	Pyr_redox	2
UBA	GTP_EFTU	2
XPC-binding	UBA	2
AIRS	AIRS	2
Cation_ATPase_C	Hydrolase	2
COX1	COX4	2
E1_dh	Transket_pyr	2
Metallophos	FKBP_C	2
TFIIB	TBP	2
Ribonuclease_3	Ribonuclease_3	2
Skp1_POZ	Skp1_POZ	2
TIG	TIG	2
DnaJ_CXXCXGXG	DnaJ_C	2
G-alpha	G-alpha	2
HEAT	HLH	2
HSP20	HSP20	2
Ldh_1_N	Ldh_1_N	2
Rotamase	WW	2
CSE2	MED7	2
VHS	VHS	2
CPSase_L_D2	CPSase_sm_chain	2
E1-E2_ATPase	Cation_ATPase_C	2
RNA_pol_Rpb2_4	RNA_POL_M_15KD	2
DJ-1_PfpI	DJ-1_PfpI	2
LRR_1	LRR_1	2
Anticodon_1	tRNA-synt_1	2
CDC37_M	HATPase_c	2
Asn_synthase	Asn_synthase	2
E3_binding	Transketolase_C	2
Homeobox	Homeobox	2
Nop	Fibrillarin	2
RNA_pol_Rpb8	RNA_pol_L	2
Cyt-b5	Cyt-b5	2
UBACT	ThiF	2
rve	rve	2
Rep_fac-A_3	tRNA_anti	2
eIF2_C	GTP_EFTU	2
HSP90	U-box	2
A_deaminase	A_deaminase	2
dCMP_cyt_deam_1	dCMP_cyt_deam_1	2
HORMA	HORMA	2
Drf_GBD	Drf_FH3	2
SET	SET	2
GHMP_kinases_C	GHMP_kinases_N	2
Y_phosphatase	Y_phosphatase	2
Actin	FH2	2
Pkinase	CKS	2
Ras	RA	2
RhoGEF	PH	2
Transket_pyr	Transket_pyr	2
ADK	ADK	2
CPSase_L_chain	CPSase_L_D3	1
DUF336	DUF336	1
EF1_GNE	GTP_EFTU_D3	1
G6PD_C	G6PD_N	1
Oxidored_FMN	Oxidored_FMN	1
PK	PK	1
RasGEF_N	RasGEF	1
RNA_pol_Rpb2_2	RNA_pol_Rpb2_1	1
CUE	CUE	1
Exo_endo_phos	Exo_endo_phos	1
Ku_N	Ku	1
TPP_enzyme_C	TPP_enzyme_M	1
NUDIX	NUDIX	1
tRNA-synt_2	tRNA-synt_2	1
Pyr_redox_dim	Pyr_redox	1
Ureidogly_hydro	Ureidogly_hydro	1
Lon_C	Lon_C	1
Drf_FH3	Drf_FH3	1
M20_dimer	Peptidase_M20	1
TFIID-18kDa	TAFII28	1
Sel1	Sel1	1
WH1	WH1	1
RPA_C	Rep_fac-A_C	1
Bac_rhodopsin	Bac_rhodopsin	1
COX1	COX7C	1
E1_dh	Transketolase_C	1
F_actin_cap_B	F-actin_cap_A	1
GATase_2	Pribosyltran	1
GTP_cyclohydro2	GTP_cyclohydro2	1
HK	HK	1
NAD_binding_2	6PGD	1
Pkinase	INCENP_ARK-bind	1
Profilin	Actin	1
Ribosomal_S5	Ribosomal_S2	1
RNA_pol_Rpb2_1	RNA_pol_Rpb2_3	1
S-AdoMet_synt_M	S-AdoMet_synt_N	1
GTP_EFTU_D3	GTP_EFTU_D3	1
TFIIA	TBP	1
IPK	IPK	1
TFIIB	TFIIB	1
TruB_N	TruB_N	1
RIO1	RIO1	1
RNA_pol_Rpb2_5	RNA_pol_Rpb2_3	1
FtsH_ext	AAA	1
ATP-grasp_2	Ligase_CoA	1
UIM	ubiquitin	1
CAP_C	CAP_C	1
Adenylsucc_synt	Adenylsucc_synt	1
ATP-sulfurylase	ATP-sulfurylase	1
Citrate_synt	Citrate_synt	1
Cpn10	Cpn10	1
Cullin	Skp1_POZ	1
EF1_GNE	GTP_EFTU	1
G-gamma	WD40	1
HSP70	BAG	1
OTCace_N	OTCace	1
Ras	CAS_CSE1	1
RasGEF	RasGEF	1
ATP-synt_ab_C	ATP-synt_ab_C	1
CPSase_L_D3	CPSase_L_D3	1
EFG_IV	EFG_C	1
GRIP	GRIP	1
SpoU_methylase	SpoU_methylase	1
Ku	Ku	1
Toprim	DEAD	1
NTP_transf_2	NTP_transf_2	1
tRNA-synt_1e	tRNA-synt_1e	1
UDPGP	UDPGP	1
MoeZ_MoeB	MoeZ_MoeB	1
RNA_pol_Rpb2_6	RNA_pol_Rpb2_3	1
PrmA	PrmA	1
Cse1	Ras	1
MutL_C	MutL_C	1
Aha1_N	Aha1_N	1
AIRC	AIRC	1
Arf	GRIP	1
B3_4	tRNA-synt_2d	1
DNA_gyraseB	HATPase_c	1
GARS_N	GARS_A	1
IBB	Arm	1
Maf	Maf	1
PCNA_C	PCNA_C	1
Rho_GDI	Rho_GDI	1
Ribosomal_S17	Ribosomal_S12	1
RNA_pol_Rpb1_7	RNA_POL_M_15KD	1
RNA_pol_Rpb2_4	RNA_pol_Rpb2_1	1
BRO1	BRO1	1
RNA_pol_Rpb7_N	RNA_pol_Rpb4	1
DNA_ligase_A_N	DNA_ligase_A_M	1
GAT	GAT	1
TauD	TauD	1
Transaldolase	Transaldolase	1
tRNA_m1G_MT	tRNA_m1G_MT	1
XPG_N	XPG_I	1
RNase_PH	KH_1	1
Skp1_POZ	Skp1	1
tRNA_SAD	TGS	1
PPP5	Metallophos	1
CDC37_M	CDC37_C	1
zf-CCHC	zf-CCHC	1
Alpha-amylase	Alpha-amylase	1
Asparaginase	Asparaginase	1
Chorismate_bind	GATase	1
COX5B	COX1	1
EAP30	Vps36	1
Glucosamine_iso	Glucosamine_iso	1
NTP_transferase	NTP_transferase	1
PFK	PFK	1
RNA_pol_Rpb2_2	RNA_pol_Rpb2_3	1
RNA_pol_Rpb5_N	RNA_pol_Rpb5_C	1
Clp_N	Clp_N	1
RnaseH	RnaseH	1
EB1	CAP_GLY	1
SAICAR_synt	SAICAR_synt	1
Sod_Cu	HMA	1
KH_1	KH_1	1
Thymidylate_kin	Thymidylate_kin	1
PseudoU_synth_1	PseudoU_synth_1	1
TAF4	TAF4	1
Rib_5-P_isom_A	Rib_5-P_isom_A	1
S4	S4	1
TFIIS_M	RNA_pol_Rpb5_N	1
Succ_DH_flav_C	Fer2	1
Cse1	IBN_N	1
VHS	FYVE	1
Rep_fac-A_3	Rep_fac-A_C	1
6PGD	6PGD	1
AICARFT_IMPCHas	MGS	1
APS_kinase	APS_kinase	1
ATP-synt_ab	ATP-synt_ab	1
CN_hydrolase	CN_hydrolase	1
CPSase_L_D2	CPSase_L_D3	1
DAHP_synth_1	DAHP_synth_1	1
GARS_A	GARS_A	1
GSH_synthase	GSH_synth_ATP	1
PCNA_N	PCNA_N	1
PPTA	PPTA	1
Ribosomal_L27	Ribosomal_L16	1
RNA_pol_Rpb1_7	RNA_pol_Rpb1_4	1
RNA_pol_Rpb2_4	RNA_pol_Rpb2_5	1
Peptidase_S10	Peptidase_S10	1
HRDC	HRDC	1
TFIIS_C	RNA_POL_M_15KD	1
LON	LON	1
TPP_enzyme_N	TPP_enzyme_C	1
tRNA-synt_2c	tRNA-synt_2c	1
QRPTase_N	QRPTase_C	1
XPG_N	PCNA_N	1
MAD	MAD	1
AAA_2	AAA_2	1
THF_DHG_CYH_C	THF_DHG_CYH_C	1
Methyltransf_11	Methyltransf_11	1
zf-C3HC4	IBR	1
ArsA_ATPase	ArsA_ATPase	1
COX3	COX1	1
CRAL_TRIO_N	CRAL_TRIO	1
E3_binding	Pyr_redox_dim	1
GCV_H	GCV_H	1
GYF	GYF	1
Hom_end_hint	ATP-synt_ab	1
IF4E	IF4E	1
NDK	NDK	1
Peptidase_S24	Peptidase_S24	1
Pyridox_oxidase	Pyridox_oxidase	1
DSPc	DSPc	1
S-AdoMet_synt_C	S-AdoMet_synt_M	1
TFIIA_gamma_C	TFIIA	1
Thr_dehydrat_C	PALP	1
Mito_carr	Mito_carr	1
Transketolase_N	Transketolase_N	1
ESCRT-II	Vps36	1
RTC_insert	RTC	1
TFIIS_M	RNA_pol_Rpb1_5	1
Transketolase_C	Transket_pyr	1
Cse1	Arm	1
Rep_fac-A_C	tRNA_anti	1
3_5_exonuc	HRDC	1
MIF4G_like_2	MIF4G_like_2	1
ADK_lid	ADK	1
Aminotran_5	Aminotran_5	1
ATP-synt_ab	ATP-synt_ab_N	1
Cyclin_C	Cyclin_C	1
eIF-5a	KOW	1
G6PD_C	G6PD_C	1
Ligase_CoA	CoA_binding	1
PK_C	PK	1
PP-binding	ACPS	1
2OG-FeII_Oxy	2OG-FeII_Oxy	1
Biotin_carb_C	Biotin_carb_C	1
RNA_pol_Rpb6	RNA_pol_Rpb1_6	1
S1	RNA_pol_Rpb4	1
SRP19	SRP_SPB	1
Ku_N	Ku_C	1
TPP_enzyme_C	TPP_enzyme_C	1
OMPdecase	OMPdecase	1
tRNA-synt_2b	HGTP_anticodon	1
Pyr_redox_dim	Pyr_redox_dim	1
RNA_pol_Rpb1_6	RNA_pol_Rpb1_3	1
M20_dimer	M20_dimer	1
TFIID_20kDa	TFIID_20kDa	1
ubiquitin	Peptidase_C48	1
RPA_C	Rep_fac-A_3	1
CBFD_NFYB_HMF	CBFD_NFYB_HMF	1
COX2	COX1	1
DNA_pol_A	DNA_pol_A	1
E1_dh	E1_dh	1
FAD_binding_2	Fer2	1
GATase_2	Asn_synthase	1
GTP_cyclohydroI	GTP_cyclohydroI	1
ICL	ICL	1
NAD_kinase	NAD_kinase	1
PUF	PUF	1
Ribosomal_S9	Ribosomal_S10	1
RNA_pol_Rpb2_1	RNA_pol_Rpb2_6	1
Ala_racemase_N	Ala_racemase_N	1
Carn_acyltransf	Carn_acyltransf	1
S-AdoMet_synt_M	S-AdoMet_synt_M	1
SIR2	SIR2	1
TFIIA_gamma_N	TFIIA	1
MGS	MGS	1
Transketolase_N	Transket_pyr	1
PfkB	PfkB	1
Suc_Fer-like	Suc_Fer-like	1
LeuA_dimer	HMGL-like	1
adh_short	adh_short	1
Aminotran_3	Aminotran_3	1
ATP-synt	ATP-synt_ab_C	1
CPSase_L_chain	Biotin_carb_C	1
Cullin	Cullin	1
EF1_GNE	GTP_EFTU_D2	1
G6PD_N	G6PD_N	1
OTCace_N	OTCace_N	1
PI3Ka	PI3_PI4_kinase	1
POLO_box	POLO_box	1
Ras	HR1	1
RNA_pol_Rpb2_2	RNA_pol_Rpb1_7	1
ATP-synt_ab_N	ATP-synt_ab_N	1
Sec1	Sec1	1
Ku_C	Ku	1
TPP_enzyme_M	TPP_enzyme_M	1
tRNA-synt_2	tRNA_anti	1
TruD	TruD	1
Lon_C	AAA	1
RNA_pol_Rpb2_6	RNA_pol_Rpb2_5	1
TBP	TBP	1
DKCLD	Nop10p	1
LisH	LisH	1
CRM1_C	CRM1_C	1
B5	tRNA-synt_2d	1
CPSase_L_D2	MGS	1
DNA_gyraseB	DNA_gyraseB	1
F420_oxidored	F420_oxidored	1
GARS_N	GARS_C	1
HIT	HIT	1
Peptidase_C12	ubiquitin	1
Pro_isomerase	Metallophos	1
Rhodanese	Rhodanese	1
Ribosomal_S4	S4	1
RNA_pol_Rpb2_4	RNA_pol_Rpb2_2	1
DNA_ligase_A_N	DNA_ligase_A_C	1
S-AdoMet_synt_N	S-AdoMet_synt_N	1
SH3_1	LIM	1
TBCA	TBCA	1
Thi4	Thi4	1
Peptidase_M20	Peptidase_M20	1
TruB_N	Nop10p	1
XPG_N	XPG_N	1
tRNA_SAD	tRNA-synt_2b	1
TFIIH_BTF_p62_N	BSD	1
Alpha_adaptinC2	Alpha_adaptinC2	1
ATP-grasp	ATP-grasp	1
Chromo	Chromo	1
Cpn10	Cpn60_TCP1	1
Cullin	Skp1	1
ECH	ECH	1
Glutaredoxin	Glutaredoxin	1
OTCace	OTCace	1
PGAM	6PF2K	1
Rad52_Rad22	Rad52_Rad22	1
RNA_pol_Rpb2_2	RNA_pol_Rpb2_5	1
Arm	Arm	1
EB1	EB1	1
Glyco_transf_8	Glyco_transf_8	1
Spermine_synth	Spermine_synth	1
HGTP_anticodon	HGTP_anticodon	1
TMP-TENI	TMP-TENI	1
tRNA-synt_1c_C	tRNA-synt_1c	1
Pterin_4a	Pterin_4a	1
UBACT	UBACT	1
MoeZ_MoeB	ThiF	1
DUF933	MMR_HSR1	1
Saccharop_dh	Saccharop_dh	1
SWIB	SWIB	1
Cse1	IBB	1
APC2	APC2	1
AICARFT_IMPCHas	AICARFT_IMPCHas	1
DHBP_synthase	DHBP_synthase	1
ETF	ETF_alpha	1
GARS_C	GARS_A	1
IATP	IATP	1
Lyase_1	Lyase_1	1
PCNA_C	PCNA_N	1
Ras	TPR_1	1
Ribosomal_L3	Ribosomal_L13	1
RNA_pol_Rpb1_7	RNA_pol_Rpb1_5	1
S1	RNA_pol_Rpb7_N	1
IBN_N	CAS_CSE1	1
TPP_enzyme_N	TPP_enzyme_N	1
PBP	PBP	1
tRNA_int_endo	tRNA_int_endo	1
Rad50_zn_hook	Rad50_zn_hook	1
XPG_N	PCNA_C	1
DcpS	DcpS	1
RNA_pol_Rpb2_7	RNA_pol_Rpb2_6	1
BRF1	TBP	1
DUF1900	DUF1899	1
Aldolase_II	Aldolase_II	1
CAP_N	CAP_N	1
CDC48_N	CDC48_N	1
COX5B	COX4	1
GDC-P	GDC-P	1
Ham1p_like	Ham1p_like	1
IGPD	IGPD	1
peroxidase	Cytochrom_C	1
RA	RA	1
RhoGEF	RasGEF_N	1
dsrm	dsrm	1
S-AdoMet_synt_C	S-AdoMet_synt_C	1
Glyco_tran_28_C	Glyco_tran_28_C	1
TFIID-31kDa	TAF	1
Thr_dehydrat_C	Thr_dehydrat_C	1
Mov34	Mov34	1
TAF4	TFIID_20kDa	1
ESCRT-II	EAP30	1
TFIIS_M	RNA_pol_Rpb1_7	1
STAS	STAS	1
Transketolase_C	Transketolase_C	1
Cse1	CAS_CSE1	1
6PF2K	6PF2K	1
AhpC-TSA	AhpC-TSA	1
Anth_synt_I_N	GATase	1
ATP-synt_ab	ATP-synt	1
CPSase_L_D2	Biotin_carb_C	1
Cys_Met_Meta_PP	Cys_Met_Meta_PP	1
eIF-5a	eIF-5a	1
Gal4_dimer	Gal4_dimer	1
GSH_synth_ATP	GSH_synth_ATP	1
Ligase_CoA	Ligase_CoA	1
Pantoate_transf	Pantoate_transf	1
PK_C	PK_C	1
PPTA	GDI	1
Ribosomal_L12	Ribosomal_L12	1
RNA_pol_Rpb2_4	RNA_pol_Rpb2_3	1
S1	RNase_PH	1
Fer4	Fer4	1
Peptidase_S10	PBP	1
SurE	SurE	1
Lactamase_B	Lactamase_B	1
TPP_enzyme_N	TPP_enzyme_M	1
PALP	PALP	1
tRNA-synt_2b	tRNA-synt_2b	1
QRPTase_C	QRPTase_C	1
XPG_I	XPG_I	1
RNA_pol_Rpb1_6	RNA_pol_Rpb1_5	1
MAD	HORMA	1
THF_DHG_CYH_C	THF_DHG_CYH	1
ALAD	ALAD	1
Arginase	Arginase	1
BIR	BIR	1
CDC48_N	AAA	1
COX2_TM	COX1	1
CRAL_TRIO	CRAL_TRIO	1
DNA_primase_S	DNA_primase_lrg	1
E3_binding	Pyr_redox	1
FBPase	FBPase	1
GATase_2	GATase_2	1
Guanylate_kin	Guanylate_kin	1
Hom_end	ATP-synt_ab	1
NAD_synthase	NAD_synthase	1
Peptidase_M24	Peptidase_M24	1
PYC_OADA	HMGL-like	1
RNA_pol	RNA_pol	1
RNA_pol_Rpb5_C	RNA_pol_Rpb1_6	1
RNA_pol_Rpb8	RNA_pol_Rpb1_6	1
S-AdoMet_synt_C	S-AdoMet_synt_N	1
GFO_IDH_MocA	GFO_IDH_MocA	1
Smg4_UPF3	MIF4G	1
TFIIA_gamma_C	TBP	1
Isochorismatase	Isochorismatase	1
Transketolase_N	Transketolase_C	1
Zn_clus	Gal4_dimer	1
RTC	RTC	1
TFIIS_M	RNA_pol_Rpb1_4	1
Pyr_redox_2	Pyr_redox_dim	1
LeuA_dimer	LeuA_dimer	1
Redoxin	Redoxin	1
MIF4G_like_2	MIF4G_like	1
Aminotran_4	Aminotran_4	1
ATP-synt_ab	ATP-synt_ab_C	1

## Sheet: Worm iPfam pairs
iPfam id 1	iPfam id 2	experimental interactions
PDZ	PDZ	19
zf-C4	zf-C4	17
zf-C4	Hormone_recep	15
Hormone_recep	Hormone_recep	15
Proteasome	Proteasome	11
Pkinase	Pkinase	11
RRM_1	RRM_1	11
AAA	AAA	6
Ras	PDZ	5
LSM	LSM	5
GoLoco	G-alpha	5
SH3_1	LIM	5
LIM	LIM	4
BTB	BTB	4
Skp1	F-box	4
KH_1	KH_1	3
Ferritin	Ferritin	3
ubiquitin	ubiquitin	3
UQ_con	UQ_con	3
Ras	RA	3
UBX	CDC48_N	2
Arrestin_C	Arrestin_C	2
CH	CH	2
Dynamin_N	Dynamin_M	2
HATPase_c	HATPase_c	2
HSP20	HSP20	2
GTP_EFTU_D2	GTP_EFTU_D2	2
MATH	MATH	2
Ras	Ran_BP1	2
Scramblase	IBB	2
GST_N	GST_C	2
Mov34	Mov34	2
SMC_N	SMC_N	2
UDPGP	UDPGP	2
Arrestin_N	Arrestin_C	2
GTP_EFTU	GTP_EFTU	2
NAC	NAC	2
Pkinase	Cyclin_N	2
UBA	NAC	2
bZIP_2	bZIP_2	2
HHH	HHH	2
Pkinase_C	Pkinase	2
Rad51	HHH	2
SMC_hinge	SMC_hinge	2
Antistasin	Antistasin	2
Gal-bind_lectin	Gal-bind_lectin	2
GST_N	GST_N	2
Pribosyltran	Pribosyltran	2
Spectrin	CH	2
efhand_Ca_insen	CH	2
Glycolytic	Glycolytic	2
GTP_EFTU_D2	GTP_EFTU	2
Scramblase	Arm	2
CARD	Bcl-2	2
GST_C	GST_C	2
Homeobox	Homeobox	2
Pkinase	Ank	2
Prefoldin_2	Prefoldin	2
Rad51	Rad51	2
SH2	SH2	2
SMC_N	SMC_hinge	2
Trp_dioxygenase	Trp_dioxygenase	1
UIM	UIM	1
zf-C3HC4	UQ_con	1
Adap_comp_sub	Adaptin_N	1
Gln-synt_C	Gln-synt_C	1
GTP_cyclohydroI	GTP_cyclohydroI	1
MutS_II	MutS_I	1
Myb_DNA-binding	Myb_DNA-binding	1
PCNA_N	PCNA_C	1
Pkinase	cNMP_binding	1
Rep_fac_C	Rep_fac_C	1
SAM_2	SAM_1	1
SH3_1	Pkinase_Tyr	1
Spectrin	efhand	1
TIR	TIR	1
Transketolase_C	E1_dh	1
Tubulin_C	Tubulin_C	1
UDPG_MGDP_dh_C	UDPG_MGDP_dh	1
V-SNARE	SNARE	1
ADH_zinc_N	ADH_zinc_N	1
CutC	CutC	1
efhand_Ca_insen	efhand	1
GMP_PDE_delta	Arf	1
Helicase_C	Helicase_C	1
IBB	HEAT	1
Ku_C	Ku	1
MutS_IV	MutS_III	1
NB-ARC	BH4	1
Peptidase_M17	Peptidase_M17	1
Rab5-bind	Rab5-bind	1
RPA_C	Rep_fac-A_C	1
STAT_bind	SH2	1
TRAPP_Bet3	TRAPP_Bet3	1
UBACT	ThiF	1
UDPG_MGDP_dh_N	UDPG_MGDP_dh_C	1
WW	efhand_1	1
4HBT	4HBT	1
Ank	Ank	1
CARD	CARD	1
Death	Death	1
HATPase_c	CDC37_M	1
HORMA	HORMA	1
Isochorismatase	Isochorismatase	1
K_tetra	K_tetra	1
MutS_V	MutS_III	1
PB1	PB1	1
Pkinase	CKS	1
Prenyltrans	PPTA	1
Ras	HEAT	1
RasGEF_N	Ras	1
SAICAR_synt	SAICAR_synt	1
SH3_1	Ank	1
ThiF	ThiF	1
Tubulin	Tubulin	1
UQ_con	ubiquitin	1
ADH_N	ADH_N	1
Clat_adaptor_s	Adaptin_N	1
efhand_2	efhand_1	1
Gln-synt_N	Gln-synt_C	1
HEAT	Arm	1
HSP90	HATPase_c	1
Kinesin	Kinesin	1
MutS_III	MutS_I	1
PCNA_N	PCNA_N	1
PTPS	PTPS	1
Ras	PH	1
Ribonuc_red_sm	Ribonuc_red_sm	1
SAM_2	SAM_2	1
SH3_1	SH2	1
Spectrin	efhand_Ca_insen	1
TPR_1	HSP90	1
Transket_pyr	E1_dh	1
UDPG_MGDP_dh_C	UDPG_MGDP_dh_C	1
VHS	FYVE	1
AIRC	AIRC	1
dCMP_cyt_deam_1	dCMP_cyt_deam_1	1
ER	ER	1
GTP_EFTU_D3	GTP_EFTU	1
IF-2B	IF-2B	1
Ku_N	Ku	1
MH1	MH1	1
MutS_IV	MutS_IV	1
NB-ARC	CARD	1
PID	PID	1
Ras	Ras	1
RRM_1	Mago_nashi	1
SH2	Pkinase_Tyr	1
STAT_bind	STAT_bind	1
tRNA_anti	Rep_fac-A_C	1
UIM	ubiquitin	1
zf-C3HC4	Cullin	1
CBFD_NFYB_HMF	CBFD_NFYB_HMF	1
dsrm	dsrm	1
HATPase_c	DNA_mis_repair	1
Iso_dh	Iso_dh	1
L27	L27	1
MutS_I	MutS_I	1
MutS_V	MutS_V	1
PCNA_C	PCNA_C	1
Pkinase	CK_II_beta	1
Ras	LRR_1	1
Rep_fac_C	AAA	1
SAM_1	SAM_1	1
TIG	Ank	1
Tubulin_C	Tubulin	1
UDPG_MGDP_dh	UDPG_MGDP_dh	1
ADH_zinc_N	ADH_N	1
BRCT	BRCT	1
CTP_transf_2	CTP_transf_2	1
Helicase_C	DEAD	1
HSP90	HSP90	1
Ku	Ku	1
MaoC_dehydratas	MaoC_dehydratas	1
MutS_III	MutS_II	1
NB-ARC	Bcl-2	1
Pkinase	INCENP_ARK-bind	1
PX	PX	1
Robl_LC7	MAPKK1_Int	1
SH3_1	SH3_1	1
Spectrin	Spectrin	1
TPR_1	TPR_1	1
Transthyretin	Transthyretin	1
UBA	UBA	1
UDPG_MGDP_dh_N	UDPG_MGDP_dh	1
VHS	VHS	1
Aldolase_II	Aldolase_II	1
DEAD	DEAD	1
F420_oxidored	F420_oxidored	1
GTP_EFTU_D3	GTP_EFTU_D2	1
IQ	efhand	1
Ku_N	Ku_C	1
MH2	MH2	1
MutS_V	MutS_II	1
NDK	NDK	1
RasGEF	Ras	1
ThiF	E2_bind	1

## Sheet: Fly iPfam pairs
iPfam id 1	iPfam id 2	experimental interactions
zf-C2H2	zf-C2H2	109
HLH	HLH	50
Pkinase	Cyclin_N	43
RRM_1	RRM_1	41
Skp1	F-box	24
Pkinase	Pkinase	21
Homeobox	Homeobox	17
Pkinase	Ank	14
LSM	LSM	14
Pkinase	Cyclin_C	13
zf-C3HC4	UQ_con	12
LIM	LIM	10
SH3_1	SH2	9
Ras	PDZ	9
Ras	RA	9
SH2	Pkinase_Tyr	8
RBD	Ras	7
IQ	efhand	7
SH3_1	SH3_1	7
SH2	SH2	7
BTB	BTB	7
Cyclin_N	Cyclin_N	6
ERM	Band_41	6
Band_41	Band_41	6
SH3_1	Ank	6
Metallophos	efhand	5
Pribosyltran	Pribosyltran	5
SH3_1	LIM	5
ubiquitin	UBA	5
HSP70	BAG	5
RhoGAP	Ras	5
dsrm	dsrm	4
K_tetra	K_tetra	4
PDZ	PDZ	4
Prefoldin_2	Prefoldin	4
Skp1_POZ	LRR_1	4
AAA	AAA	4
NAC	NAC	4
SH3_1	Pkinase_Tyr	4
ubiquitin	ubiquitin	4
CBFD_NFYB_HMF	CBFD_NFYB_HMF	4
KH_1	KH_1	4
Ras	PBD	3
UBA	NAC	3
HLH	HEAT	3
PH	PH	3
SNARE	SNAP-25	3
Syntaxin	SNARE	3
Ank	Ank	3
Clat_adaptor_s	Adaptin_N	3
dCMP_cyt_deam_1	dCMP_cyt_deam_1	3
LRR_1	LRR_1	3
SNARE	SNARE	3
ERM	ERM	3
Pkinase_C	Pkinase	3
Rho_Binding	Ras	3
Synaptobrevin	SNARE	3
UIM	ubiquitin	3
PAZ	DUF1785	3
S1	RNase_PH	3
TIG	Ank	3
bZIP_1	bZIP_1	3
SAM_2	SAM_1	2
TFIIA_gamma_C	TFIIA	2
TPR_1	HSP90	2
ECH	ECH	2
Peptidase_C14	BIR	2
Pkinase	CK_II_beta	2
Pkinase_Tyr	Pkinase_Tyr	2
RA	RA	2
Transketolase_C	E1_dh	2
CIDE-N	CIDE-N	2
EGF_CA	EGF	2
F420_oxidored	F420_oxidored	2
Helicase_C	DEAD	2
IBN_N	IBB	2
Rep_fac_C	Rep_fac_C	2
TIG	Ras	2
Trypsin	PDZ	2
XPC-binding	ubiquitin	2
bZIP_2	bZIP_2	2
RasGEF	Ras	2
RNA_pol_L	RNA_pol_A_bac	2
RRM_1	LRR_1	2
Synaptobrevin	SNAP-25	2
TFIIA_gamma_N	TFIIA	2
efhand	efhand	2
Pkinase	cNMP_binding	2
WD40	WD40	2
Ferritin	Ferritin	2
Helicase_C	Helicase_C	2
IF-2B	IF-2B	2
adh_short	adh_short	2
Cse1	Arm	2
E2F_TDP	E2F_TDP	2
L27	L27	2
Pkinase	CKS	2
Ras	LRR_1	2
RasGEF_N	Ras	2
RNA_pol_L	RNA_pol_L	2
SET	SET	2
Sina	Sina	2
TFIIB	TBP	2
TPR_1	TPR_1	2
Troponin	efhand	2
Cyclin_N	Cyclin_C	2
IBB	Cse1	2
Mov34	Mov34	2
Prenyltrans	PPTA	2
Rad51	BRCA2	2
Ras	PH	2
Rep_fac_C	AAA	2
Robl_LC7	Robl_LC7	2
Transket_pyr	E1_dh	2
Trypsin	LRR_1	2
IF4E	eIF_4EBP	2
Ribonuclease_3	dsrm	1
RRM_1	La	1
Spectrin	efhand	1
TFIIS_C	RNA_pol_Rpb1_4	1
tRNA_anti	Rep_fac-A_3	1
TSP_3	EGF	1
UCH	ubiquitin	1
VHS	VHS	1
AIRC	AIRC	1
Arm	APC_crr	1
CBF_beta	CBF_beta	1
CTNNB1_binding	Arm	1
Ets	Ank	1
F_actin_cap_B	F-actin_cap_A	1
GST_N	GST_C	1
Hexapep	Hexapep	1
HSP20	HSP20	1
Integrin_alpha2	EGF_2	1
Ldl_recept_a	EGF	1
PALP	PALP	1
RNA_pol_Rpb1_7	RNA_POL_M_15KD	1
Syntaxin	Sec1	1
TFIID-18kDa	TAFII28	1
ThiF	E2_bind	1
Trypsin	EGF	1
UIM	UIM	1
WD40	PH	1
zf-C4	Hormone_recep	1
AMP-binding	AMP-binding	1
Bromodomain	Bromodomain	1
GATase	GATase	1
LRR_1	LRRNT	1
Myb_DNA-binding	Myb_DNA-binding	1
PCNA_C	PCNA_C	1
Rad51	HHH	1
Ras	PI3K_rbd	1
RPA_C	Rep_fac-A_3	1
SAICAR_synt	SAICAR_synt	1
TBP	BRF1	1
TFIIS_C	RNA_pol_Rpb1_2	1
Transket_pyr	Transketolase_C	1
UQ_con	ubiquitin	1
ACT	ACT	1
ArfGap	Ank	1
Cpn60_TCP1	Cpn60_TCP1	1
Filament	Filament	1
Glycolytic	Glycolytic	1
Hemocyanin_N	Hemocyanin_C	1
HORMA	HORMA	1
IMPDH	CBS	1
MATH	MATH	1
Nucleoplasmin	Nucleoplasmin	1
PTPS	PTPS	1
Ras	IBN_N	1
RhoGEF	PH	1
Sec7	Sec7	1
TFIIS_C	RNA_pol_Rpb1_5	1
TPR_1	Ras	1
Tropomyosin	Tropomyosin	1
TSP_3	EGF_CA	1
UDPGP	UDPGP	1
Vps4_C	AAA	1
zf-C3HC4	Cullin	1
ALAD	ALAD	1
Arm	Arm	1
CBS	CBS	1
CTP_synth_N	CTP_synth_N	1
EXTL2	EXTL2	1
Gal-bind_lectin	Gal-bind_lectin	1
GST_N	GST_N	1
HGTP_anticodon	HGTP_anticodon	1
Integrin_beta	FG-GAP	1
Metallophos	Metallophos	1
PAM2	PABP	1
Peptidase_C14	Peptidase_C14	1
Rab5-bind	Rab5-bind	1
Recep_L_domain	Furin-like	1
Robl_LC7	MAPKK1_Int	1
Runt	CBF_beta	1
TFIID-31kDa	TAF	1
ThiF	ThiF	1
Transketolase_C	Transketolase_C	1
Trypsin	EGF_CA	1
UBACT	ThiF	1
UQ_con	HECT	1
zf-C4	zf-C4	1
EGF_CA	EGF_CA	1
Gelsolin	Actin	1
IU_nuc_hydro	IU_nuc_hydro	1
PCNA_N	PCNA_C	1
PID	PID	1
Pkinase	I-set	1
Profilin	Actin	1
Rad51	Rad51	1
Ras	PI3_PI4_kinase	1
RHD	Ank	1
RPH3A_effector	Ras	1
SAM_1	SAM_1	1
Tctex-1	Tctex-1	1
TFIIS_C	RNA_pol_Rpb1_3	1
TIR	TIR	1
Transket_pyr	Transket_pyr	1
Trypsin	Trypsin	1
VHS	FYVE	1
Y_phosphatase	SH2	1
Arm	APC_15aa	1
Furin-like	Furin-like	1
GST_C	GST_C	1
Hemocyanin_N	Hemocyanin_M	1
Hormone_recep	Hormone_recep	1
IMPDH	IMPDH	1
MBT	MBT	1
P53	Ank	1
Pentapeptide	Pentapeptide	1
PX	PX	1
RRM_1	Mago_nashi	1
TFIIS_C	RNA_pol_Rpb1_6	1
TSP_C	EGF	1
WD40	G-gamma	1
Amidase_2	Amidase_2	1
Chromo	Chromo	1
EGF	EGF	1
F-box	Cullin	1
GATase	CTP_synth_N	1
GTP_cyclohydroI	GTP_cyclohydroI	1
HHH	HHH	1
Integrin_B_tail	Integrin_alpha2	1
Lipase	Lipase	1
PfkB	PfkB	1
SNARE	Sec1	1
TauD	TauD	1
TFIID_20kDa	TAF4	1
ubiquitin	Peptidase_C48	1
UQ_con	UBA	1
XPA_N	XPA_C	1
zf-CCCH	zf-CCCH	1
Acetyltransf_1	Acetyltransf_1	1
Arfaptin	Arfaptin	1
CN_hydrolase	CN_hydrolase	1
DEAD	DEAD	1
Epimerase	Epimerase	1
FG-GAP	EGF_2	1
GFO_IDH_MocA	GFO_IDH_MocA	1
Hemocyanin_M	Hemocyanin_C	1
NIPSNAP	NIPSNAP	1
PCNA_N	PCNA_N	1
Piwi	Piwi	1
Pkinase	PBD	1
Proteasome	Proteasome	1
Ras	HEAT	1

## Sheet: Human iPfam pairs
iPfam id 1	iPfam id 2	experimental interactions
Pkinase_Tyr	SH2	364
Pkinase	Pkinase	341
Pkinase_Tyr	SH3_1	264
SH3_1	SH2	237
SH2	SH2	228
SH3_1	SH3_1	172
Pkinase_Tyr	Pkinase_Tyr	171
HLH	HLH	116
Pkinase_C	Pkinase	110
RRM_1	RRM_1	108
zf-C4	Hormone_recep	70
Hormone_recep	Hormone_recep	70
Homeobox	Homeobox	67
Ras	PH	65
zf-C2H2	zf-C2H2	60
PH	PH	59
Serpin	Trypsin	59
zf-C4	zf-C4	57
7tm_1	7tm_1	55
SH2	C1_1	55
LSM	LSM	54
fn3	fn3	53
ig	ig	50
Pkinase	Ank	50
TGF_beta	Activin_recp	44
EGF	EGF	43
efhand	efhand	43
Proteasome	Proteasome	43
Pkinase_Tyr	Y_phosphatase	42
SH2	Y_phosphatase	42
zf-C3HC4	UQ_con	42
TGF_beta_GS	Pkinase	38
bZIP_2	bZIP_1	37
CARD	CARD	36
Pkinase	Cyclin_N	34
SRC-1	Hormone_recep	34
Death	Death	33
PDZ	PDZ	33
EGF	Trypsin	33
V-set	V-set	33
RasGEF	Ras	33
RGS	G-alpha	32
Trypsin	Trypsin	32
Ras	RA	32
Pkinase	Cyclin_C	30
ig	fn3	28
RasGEF_N	Ras	28
RhoGEF	Ras	28
C1-set	C1-set	28
Ras	GDI	27
bZIP_2	bZIP_2	27
I-set	I-set	27
Ank	Ank	27
TNFR_c6	TNF	27
SNARE	Synaptobrevin	27
STAT_bind	SH2	26
Pkinase	PBD	25
Ephrin_lbd	Ephrin	25
EGF_2	FG-GAP	25
LRR_1	LRR_1	25
Integrin_alpha2	EGF_2	25
TIG	Ank	23
SH3_1	Ank	23
Ras	PDZ	23
bZIP_1	bZIP_1	23
S_100	S_100	22
SH2	ITAM	22
MATH	MATH	22
PAS	PAS	22
IL8	IL8	22
BTB	BTB	21
Kringle	Trypsin	20
SNARE	SNARE	20
RHD	Ank	20
Pkinase_C	Pkinase_C	20
Integrin_beta	FG-GAP	20
Collagen	Collagen	20
I-set	fn3	19
TIR	TIR	19
Integrin_alpha2	Integrin_B_tail	19
ig	FGF	19
C1-set	ig	19
WD40	WD40	19
I-set	ig	19
AAA	AAA	19
Bcl-2	Bcl-2	18
RNase_PH	RNase_PH	18
CH	CH	18
RPH3A_effector	Ras	17
RNase_PH_C	RNase_PH	17
Activin_recp	Activin_recp	17
GST_N	GST_C	17
EGF	EGF_CA	17
V-set	C1-set	17
EGF	Gla	17
GST_N	GST_N	17
GST_C	GST_C	17
RBD	Ras	17
Sushi	Sushi	16
G-gamma	WD40	16
C2	C2	16
RhoGAP	Ras	16
Integrin_b_cyt	Integrin_alpha	16
SCAN	SCAN	16
CDI	Cyclin_N	16
SNARE	Syntaxin	16
LIM	LIM	16
BTK	PH	16
Lectin_C	Lectin_C	16
TGF_beta	TGF_beta	16
K_tetra	K_tetra	16
EGF	Recep_L_domain	16
TPR_1	TPR_1	16
MH1	MH1	15
Ras	PBD	15
Spectrin	CH	15
PAS_3	PAS_3	15
V-set	ig	15
MH2	MH2	15
C1-set	MHC_I	15
Spectrin	efhand	15
TIG	TIG	15
SNARE	SNAP-25	14
ubiquitin	ubiquitin	14
S_100	efhand	14
Fibrinogen_C	Fibrinogen_C	14
BPS	Pkinase_Tyr	14
Peptidase_C14	Peptidase_C14	14
Pkinase	CDI	14
efhand_Ca_insen	CH	14
Filament	Filament	14
Cadherin_C	Arm	13
Spectrin	Spectrin	13
EGF_CA	Trypsin	13
Ras	Ras	13
Insulin	IGFBP	13
HSP20	HSP20	13
KH_1	KH_1	13
NTF2	NTF2	12
TIMP	Peptidase_M10	12
Ets	Ets	12
Peptidase_C14	BIR	12
Gla	Gla	12
RHD	RHD	12
RNase_PH_C	RNase_PH_C	12
efhand_Ca_insen	Spectrin	12
TIMP	Hemopexin	12
IQ	efhand	12
PB1	PB1	12
RHD	TIG	12
ubiquitin	UBA	12
I-set	FGF	12
PH	IRS	12
EGF_2	Integrin_beta	11
2003-03-14	2003-03-14	11
HATPase_c	HATPase_c	11
PX	PX	11
Kringle	Kringle	11
EGF_2	Integrin_B_tail	11
UIM	ubiquitin	11
Cadherin	Cadherin	11
Rho_GDI	Ras	11
DED	DED	11
Actin	Actin	10
Furin-like	Recep_L_domain	10
Hist_deacetyl	Hist_deacetyl	10
TNF	TNF	10
SAM_2	SAM_2	10
Pou	HMG_box	10
BAR	BAR	10
EGF_CA	EGF_CA	10
Arm	Arm	10
Furin-like	Furin-like	10
RhoGEF	PH	10
SH3_1	LIM	10
UBA	UBA	9
Kringle	Gla	9
MHC_I	Lectin_C	9
Globin	Globin	9
ABC_tran	ABC_tran	9
E2F_TDP	E2F_TDP	9
VWA	VWA	9
RRM_1	LRR_1	9
Y_phosphatase	Y_phosphatase	9
G-alpha	G-alpha	9
Skp1	F-box	9
Tetraspannin	Tetraspannin	9
Ras	TPR_1	9
Actin	WH2	9
EGF	Lectin_C	9
Cystatin	Peptidase_C1	8
HECT	UQ_con	8
IF-2B	IF-2B	8
PG_binding_1	Hemopexin	8
Bclx_interact	Bcl-2	8
Peptidase_M10	Peptidase_M10	8
efhand_Ca_insen	efhand	8
EGF	Ldl_recept_a	8
RhoGEF	RhoGEF	8
Chromo	Chromo	8
IRK	IRK	8
SAM_PNT	SAM_PNT	8
C2-set_2	V-set	8
EGF	Ldl_recept_b	8
Neur_chan_memb	Neur_chan_LBD	8
LRRNT	LRR_1	8
PG_binding_1	Peptidase_M10	8
Cullin	zf-C3HC4	8
Histone	Histone	8
Peptidase_M10	Hemopexin	8
MHC_I	ig	8
Ras	HR1	8
Hemopexin	Hemopexin	8
Neur_chan_LBD	Neur_chan_LBD	8
V-set	MHC_I	8
Neur_chan_memb	Neur_chan_memb	8
SAM_1	SAM_1	8
Serpin	Serpin	7
NDK	NDK	7
TNFR_c6	TNFR_c6	7
ANF_receptor	ANF_receptor	7
STAT_bind	STAT_bind	7
BH4	Bcl-2	7
C1q	C1q	7
HSP70	BAG	7
c-SKI_SMAD_bind	MH2	7
UQ_con	ubiquitin	7
Sema	PSI	7
HEAT	Arm	7
ubiquitin	ThiF	7
Trypsin	Kunitz_BPTI	7
SRF-TF	SRF-TF	7
MHC_I	MHC_I	7
HSP90	TPR_1	7
p47_phox_C	SH3_1	7
STAT_int	STAT_bind	7
RasGAP	Ras	7
dsrm	dsrm	7
STAT_bind	STAT_alpha	7
SNARE	Sec1	7
IL1	ig	7
Ldl_recept_a	Ldl_recept_a	7
Pkinase	cNMP_binding	7
Adaptin_N	Adap_comp_sub	6
Clat_adaptor_s	Adaptin_N	6
Ephrin_lbd	Ephrin_lbd	6
C1-set	Lectin_C	6
Pkinase	CDK5_activator	6
Sec1	Syntaxin	6
Band_41	Band_41	6
NHR2	NHR2	6
Integrin_beta	Integrin_beta	6
Lectin_C	fn3	6
MHC_II_beta	MHC_II_alpha	6
C1-set	MHC_II_beta	6
HEAT	Cullin	6
Helicase_C	Helicase_C	6
Ras	IBN_N	6
Peptidase_M10	fn2	6
GoLoco	G-alpha	6
CTNNB1_binding	Arm	6
PBD	PBD	6
ERM	ERM	6
Integrin_B_tail	Integrin_beta	6
Hemopexin	fn2	6
A2M_comp	Sushi	6
zf-RNPHF	RRM_1	6
Sushi	Trypsin	6
Kringle	PAN_1	6
PG_binding_1	fn2	6
Ras	LRR_1	6
Sema	Sema	6
Synaptobrevin	SNAP-25	6
Amidohydro_1	Amidohydro_1	6
HEAT	Cadherin_C	6
BRCT	BRCT	6
Thymosin	Actin	6
C2-set_2	C2-set_2	6
Pkinase	PKI	6
ERM	Band_41	6
TIP120	Cullin	6
Myb_DNA-binding	Myb_DNA-binding	6
SAM_2	SAM_1	5
bZIP_2	RHD	5
LIF_OSM	fn3	5
MutS_V	MutS_II	5
Sec23_BS	zf-Sec23_Sec24	5
Integrin_alpha2	FG-GAP	5
ADH_zinc_N	ADH_zinc_N	5
Tubulin	Tubulin_C	5
bZIP_2	TIG	5
Guanylate_cyc	Guanylate_cyc	5
MutS_IV	MutS_III	5
DUF1968	C1-set	5
Pribosyltran	Pribosyltran	5
Sec23_trunk	Sec23_helical	5
Sec23_BS	Sec23_helical	5
Hormone_1	fn3	5
ADH_N	ADH_zinc_N	5
ig	MHC_II_alpha	5
Sec23_helical	Gelsolin	5
TPR_1	Metallophos	5
Tubulin_C	Tubulin_C	5
adh_short	adh_short	5
Cbl_N2	UQ_con	5
Crystall	Crystall	5
ig	Arm	5
Profilin	Actin	5
Ras	TIG	5
Actin	Gelsolin	5
DNA_methylase	DNA_methylase	5
MutS_V	MutS_III	5
Gelsolin	Gelsolin	5
Androgen_recep	Hormone_recep	5
CBFD_NFYB_HMF	CBFD_NFYB_HMF	5
Pentaxin	Pentaxin	5
Calpain_III	efhand	5
Tubulin	Tubulin	5
Sec23_trunk	Sec23_trunk	5
Sec23_BS	Sec23_trunk	5
DEAD	DEAD	5
FG-GAP	FG-GAP	5
Peptidase_C1	Peptidase_C1	5
Guanylate_cyc	G-alpha	5
ADH_N	ADH_N	5
ig	MHC_II_beta	5
MutS_III	MutS_II	5
Sec23_trunk	Gelsolin	5
Chromo_shadow	Chromo_shadow	5
C1-set	MHC_II_alpha	5
Sec23_BS	Gelsolin	5
ICAM_N	VWA	5
NGF	NGF	5
Helicase_C	DEAD	5
Pkinase	FKBP_C	5
ig	MAM	5
UQ_con	UQ_con	5
UBACT	ubiquitin	5
MutS_V	MutS_V	5
Trypsin	LRR_1	5
UQ_con	UBA	5
Tissue_fac	Trypsin	4
EGF	fn1	4
IRF	IRF	4
Exo_endo_phos	Exo_endo_phos	4
RGS	RGS	4
AhpC-TSA	AhpC-TSA	4
IL6	fn3	4
RIIa	RIIa	4
SRF-TF	Homeobox	4
GTP_EFTU_D2	GTP_EFTU	4
Bromodomain	Bromodomain	4
PA28_beta	PA28_beta	4
Ldh_1_C	Ldh_1_C	4
XPC-binding	ubiquitin	4
GTP_EFTU	GTP_EFTU	4
Homeobox	HNF-1B_C	4
Kazal_1	Trypsin	4
EBP50_C-term	Band_41	4
PA28_alpha	PA28_alpha	4
Ldh_1_N	Ldh_1_N	4
cNMP_binding	cNMP_binding	4
SH3_1	P53	4
IBB	Arm	4
Xlink	Xlink	4
Aldo_ket_red	Aldo_ket_red	4
TIG	PSI	4
EGF	CUB	4
MutS_IV	MutS_IV	4
GTP_EFTU_D2	GTP_EFTU_D2	4
VWA	LRR_1	4
GMP_PDE_delta	Arf	4
PAM2	PABP	4
Rad51	Rad51	4
Hormone_6	Cys_knot	4
Troponin	efhand	4
WW	WW	4
SRF-TF	Ets	4
Smac_DIABLO	BIR	4
VHS	VHS	4
EBP50_C-term	ERM	4
PA28_beta	PA28_alpha	4
PDGF	PDGF	4
Ribosomal_L7Ae	Ribosomal_L7Ae	4
UCH	ubiquitin	4
Ldh_1_C	Ldh_1_N	4
Metallophos	Metallophos	4
TNFR_c6	ig	4
HEAT	HLH	4
Homeobox	HNF-1_N	4
Pou	Homeobox	4
Ras	Ran_BP1	4
Peptidase_C12	ubiquitin	4
Pkinase	CK_II_beta	4
Ras	PI3_PI4_kinase	4
Sec7	Arf	4
Actin	Exo_endo_phos	4
CUB	CUB	3
Rep_fac_C	AAA	3
I_LWEQ	I_LWEQ	3
2-Hacid_dh	2-Hacid_dh	3
P53	Ank	3
GTP_EFTU_D3	GTP_EFTU	3
HRDC	HRDC	3
Kunitz_BPTI	Kunitz_BPTI	3
MIF4G	MIF4G	3
PALP	PALP	3
Sulfotransfer_1	Sulfotransfer_1	3
2-Hacid_dh_C	2-Hacid_dh_C	3
CBFD_NFYB_HMF	TBP	3
C2-set	ig	3
Drf_GBD	Ras	3
FHA	FHA	3
Rho_Binding	Ras	3
Lipocalin	Lipocalin	3
UIM	UIM	3
zf-C2H2	GATA	3
Acyl-CoA_dh_N	Acyl-CoA_dh_1	3
Aminotran_1_2	Aminotran_1_2	3
TGF_beta	Kazal_1	3
ATP-gua_PtransN	ATP-gua_Ptrans	3
Cys_knot	Cys_knot	3
Lipase_GDSL	WD40	3
dCMP_cyt_deam_1	dCMP_cyt_deam_1	3
Ferritin	Ferritin	3
K_tetra	Aldo_ket_red	3
PFK	PFK	3
TSC22	TSC22	3
Synaphin	SNARE	3
I-set	Pkinase	3
HSP90	HATPase_c	3
COesterase	COesterase	3
MutS_III	MutS_I	3
VHS	FYVE	3
Hydrolase	Hydrolase	3
ANTH	ANTH	3
EGF	Tissue_fac	3
HEAT	IBN_N	3
IBB	HEAT	3
Myc-LZ	HLH	3
Rab5-bind	Rab5-bind	3
Lig_chan	Lig_chan	3
Ski_Sno	Ski_Sno	3
WD40	PH	3
Noggin	TGF_beta	3
Filamin	Filamin	3
Rep_fac-A_C	tRNA_anti	3
ecTbetaR2	TGF_beta	3
MIF4G_like_2	RRM_1	3
MutS_I	MutS_I	3
Kinesin	Kinesin	3
zf-CCCH	zf-CCCH	3
Fib_alpha	Fibrinogen_C	3
Iso_dh	Iso_dh	3
GTP_EFTU_D3	GTP_EFTU_D2	3
L27	L27	3
PAN_1	PAN_1	3
3_5_exonuc	HRDC	3
Adaptin_N	Adaptin_N	3
Dynamin_N	Dynamin_M	3
Gal-bind_lectin	Gal-bind_lectin	3
TRADD_N	MATH	3
MIF4G_like	RRM_1	3
CBS	CBS	3
MIP	MIP	3
Kelch_1	Kelch_1	3
Pkinase	CKS	3
RhoGAP	RhoGAP	3
RNA_pol_L	RNA_pol_A_bac	3
TFIIB	TBP	3
APC_crr	Arm	3
Inhibitor_I29	Peptidase_C1	3
HSP90	HSP90	3
2-Hacid_dh_C	2-Hacid_dh	3
Acyl-CoA_dh_N	Acyl-CoA_dh_M	3
Drf_FH3	Ras	3
FGF	FGF	3
HEAT	HEAT	3
Acyl-CoA_dh_1	Acyl-CoA_dh_1	3
efhand_2	efhand_1	3
RhoGAP	C1_1	3
Arf	Arf	3
TSP_1	TSP_1	3
CDKN3	Pkinase	3
Ets	Ank	3
Ras	HEAT	3
RNA_pol_L	RNA_pol_L	3
S1	Pkinase	3
Acyl-CoA_dh_M	Acyl-CoA_dh_1	3
ATP-gua_Ptrans	ATP-gua_Ptrans	3
Acetyltransf_1	Acetyltransf_1	3
Cyclin_N	Cyclin_N	3
Flavodoxin_2	Flavodoxin_2	3
Rep_fac-A_3	tRNA_anti	3
c-SKI_SMAD_bind	c-SKI_SMAD_bind	3
An_peroxidase	An_peroxidase	3
MutS_II	MutS_I	3
Profilin	Profilin	3
RCC1	RCC1	3
Alpha_adaptinC2	Alpha_adaptinC2	3
CKS	CKS	3
DNA_mis_repair	HATPase_c	3
IBB	IBN_N	3
ITAM	Y_phosphatase	3
Rab5-bind	Ras	3
GTP_EFTU_D3	GTP_EFTU_D3	3
WAP	Trypsin	3
Sod_Cu	Sod_Cu	3
Thioredoxin	Thioredoxin	3
eIF_4EBP	IF4E	3
EXTL2	EXTL2	3
RRM_1	Mago_nashi	3
Aldolase_II	Aldolase_II	2
Tyrosinase	Tyrosinase	2
DNA_gyraseB	DNA_gyraseB	2
ELFV_dehydrog_N	ELFV_dehydrog_N	2
Pyr_redox_2	Pyr_redox	2
Inhibitor_I29	Inhibitor_I29	2
HNF-1_N	HNF-1_N	2
Fib_alpha	Trypsin	2
Aha1_N	HSP90	2
GATase	GATase	2
Peptidase_M16	Peptidase_M16	2
Ras	PI3K_rbd	2
ubiquitin	Peptidase_C48	2
VWA	Trypsin	2
BIR	BIR	2
La	RRM_1	2
M20_dimer	M20_dimer	2
Siah-Interact_N	Sina	2
MIF4G_like	MIF4G	2
Myosin_head	Actin	2
Prefoldin_2	Prefoldin	2
Mov34	Mov34	2
Pro_isomerase	efhand	2
Peptidase_M16_C	Peptidase_M16_C	2
CDC48_N	AAA	2
Colipase_C	PLAT	2
Cullin	Skp1_POZ	2
Arfaptin	Arfaptin	2
E1_dh	Transket_pyr	2
EGF_CA	TSP_3	2
GBP_C	GBP	2
Glycolytic	Glycolytic	2
HIT	HIT	2
AChE_tetra	AChE_tetra	2
ig	Laminin_G_2	2
Man-6-P_recep	VHS	2
efhand	CaMBD	2
Ku_N	Ku	2
NUDIX	NUDIX	2
Ras	NTF2	2
CBF_beta	Runt	2
Uteroglobin	Uteroglobin	2
IL17	IL17	2
G-alpha	WD40	2
IL12	fn3	2
Axin_b-cat_bind	Arm	2
TBP-binding	TBP	2
Skp1_POZ	LRR_1	2
ThiF	ThiF	2
RnaseA	LRR_1	2
WH1	WH1	2
AIRS_C	AIRS	2
Arf	GRIP	2
Cullin	F-box	2
Defensin_beta	Defensin_beta	2
LisH	LisH	2
RPA_C	Rep_fac-A_C	2
Rb_C	DP	2
EB1	EB1	2
HMA	HMA	2
Ku	Ku	2
MGS	MGS	2
NHL	NHL	2
Sema	ig	2
Synapsin_C	Synapsin_C	2
AstE_AspA	AstE_AspA	2
TNFR_c6	NGF	2
zf-Tim10_DDP	zf-Tim10_DDP	2
Cyclin_C	Cyclin_C	2
DCP1	DCP1	2
GHMP_kinases_C	GHMP_kinases_C	2
IL1	IL1	2
Lipase	Colipase	2
efhand_1	WW	2
PDEase_I	PDEase_I	2
Pou	Pou	2
Pyr_redox_dim	Pyr_redox	2
XPG_N	PCNA_N	2
EGF	An_peroxidase	2
Amino_oxidase	Amino_oxidase	2
PARP	PARP	2
PGAM	PGAM	2
Metallophos	efhand	2
Synapsin_N	Synapsin_N	2
Alpha_adaptinC2	Alpha_adaptin_C	2
Asp	Asp	2
UBACT	ThiF	2
APC_15aa	Arm	2
Focal_AT	Focal_AT	2
Pyr_redox_2	Pyr_redox_dim	2
Rep_fac_C	Rep_fac_C	2
2OG-FeII_Oxy	2OG-FeII_Oxy	2
EpoR_lig-bind	EPO_TPO	2
IMS	IMS	2
Peptidase_S8	P_proprotein	2
Mito_carr	Mito_carr	2
Rad21_Rec8	SMC_N	2
SET	SET	2
Sod_Cu	HMA	2
Tctex-1	Tctex-1	2
Trefoil	Trefoil	2
DAG1	WW	2
C2-set	C2-set	2
ICAT	Arm	2
Epimerase	Epimerase	2
HSF_DNA-bind	HSF_DNA-bind	2
CathepsinC_exc	Peptidase_C1	2
NTP_transferase	NTP_transferase	2
HGTP_anticodon	HGTP_anticodon	2
Motile_Sperm	Motile_Sperm	2
Pro_isomerase	Metallophos	2
Peptidase_M20	Peptidase_M20	2
SH3_1	Guanylate_kin	2
Aldedh	Aldedh	2
Tissue_fac	Gla	2
DNA_gyraseB	HATPase_c	2
E1_dh	Transketolase_C	2
F-actin_cap_A	efhand	2
fn3	EPO_TPO	2
V-set	MHC_II_alpha	2
ELFV_dehydrog_N	ELFV_dehydrog	2
Guanylate_kin	Guanylate_kin	2
DUF1785	PAZ	2
PRP4	Pro_isomerase	2
Tme5_EGF_like	Trypsin	2
CD4-extracel	C2-set	2
TACI-CRD2	TNF	2
Peptidase_M16	Peptidase_M16_C	2
Ku_N	Ku_C	2
MHC_II_beta	MHC_II_beta	2
P_proprotein	P_proprotein	2
Rabaptin	GAT	2
ubiquitin	GAT	2
Smg4_UPF3	MIF4G	2
Aminotran_3	Aminotran_3	2
Clat_adaptor_s	Adap_comp_sub	2
M20_dimer	Peptidase_M20	2
Lipase_GDSL	Lipase_GDSL	2
Glyco_transf_43	Glyco_transf_43	2
Ribonuclease_3	dsrm	2
RnaseA	RnaseA	2
AIRS_C	AIRS_C	2
zf-AN1	zf-AN1	2
Colipase	PLAT	2
Arfaptin	Ras	2
EGF_CA	CUB	2
RPA_C	Rep_fac-A_3	2
Lectin_C	Gla	2
Tap-RNA_bind	LRR_1	2
Ku_C	Ku	2
Phosphorylase	Phosphorylase	2
BH4	BH4	2
Rad51	HHH	2
TRF	TRF	2
Kazal_1	Kazal_1	2
Myosin_head	efhand	2
Vps4_C	AAA	2
ELFV_dehydrog	ELFV_dehydrog	2
IRS	IRS	2
Peptidase_S9	Peptidase_S9	2
PRK	PRK	2
Pyr_redox_dim	Pyr_redox_dim	2
SAND	SAND	2
RNase_P_Rpp14	RNase_P_Rpp14	2
AIRS	AIRS	2
TFIIA_gamma_C	TBP	2
Apolipoprotein	Apolipoprotein	2
Tropomyosin	Tropomyosin	2
XPG_N	PCNA_C	2
Synaphin	Synaptobrevin	2
XPC-binding	UBA	2
Fz	Fz	2
Phospholip_A2_1	Phospholip_A2_1	2
Laminin_G_2	Laminin_G_2	2
Sema	Trypsin	2
Synapsin_C	Synapsin_N	2
Cyclin_C	Cyclin_N	2
Pyr_redox_2	Pyr_redox_2	2
PPP5	TPR_1	2
GHMP_kinases_C	GHMP_kinases_N	2
DMPK_coil	DMPK_coil	2
F-box	F-box	2
GHMP_kinases_N	GHMP_kinases_N	2
P53	P53	2
Peptidase_S8	Peptidase_S8	2
MoCF_biosynth	MoCF_biosynth	2
Rad52_Rad22	Rad52_Rad22	2
Pyr_redox	Pyr_redox	2
Syntaxin	Syntaxin	2
S_100	F-actin_cap_A	2
6PF2K	6PF2K	2
TFIIA	TBP	2
Cbl_N	zf-C3HC4	2
XPG_I	PCNA_C	2
Dynein_light	Dynein_light	2
P53_tetramer	P53_tetramer	2
Ion_trans_2	Ion_trans_2	2
HIF-1a_CTAD	zf-TAZ	2
LRRNT	VWA	2
MIF4G_like_2	MIF4G	2
PGAM	6PF2K	2
TFIIS_C	RNA_pol_Rpb1_3	1
ArsA_ATPase	ArsA_ATPase	1
TFIIB	TFIIB	1
Carb_anhydrase	Carb_anhydrase	1
CDC48_N	CDC48_N	1
Cna_B	Cna_B	1
Cullin	Cullin	1
SAMP	RGS	1
SMC_hinge	SMC_hinge	1
E1_dh	E1_dh	1
F-actin_cap_A	F-actin_cap_A	1
V-set	MHC_II_beta	1
Glycos_trans_3N	Glycos_trans_3N	1
GYF	DIM1	1
E2_bind	ThiF	1
DUF1899	WD40	1
B2-adapt-app_C	Alpha_adaptinC2	1
ATP-synt_ab_C	ATP-synt_ab_C	1
CPSase_sm_chain	CPSase_L_D3	1
MHC2-interact	MHC_II_alpha	1
Neur_chan_memb	MoeA_N	1
PCNA_N	PCNA_N	1
PK_C	PK_C	1
PLA2_B	C2	1
Rabaptin	Rabaptin	1
Pterin_4a	Pterin_4a	1
RTC	RTC	1
SET	Pre-SET	1
Ribonuc_red_lgC	ATP-cone	1
RNA_pol_N	RNA_pol_L	1
Transglut_C	Transglut_C	1
RNA_pol_Rpb8	RNA_pol_Rpb1_4	1
S-methyl_trans	S-methyl_trans	1
SNF2_N	Helicase_C	1
TauD	TauD	1
Aminotran_4	Aminotran_4	1
Thioredoxin	Exo_endo_phos	1
ATP-synt_ab	ATP-synt_ab_C	1
Toprim	DEAD	1
Transthyretin	Transthyretin	1
Vinculin	HEAT	1
CPSase_L_D2	MGS	1
dUTPase	dUTPase	1
TFIIS_M	RNA_pol_Rpb1_4	1
Glyco_hydro_20	Glyco_hydro_20	1
RanGAP1_C	RanGAP1_C	1
GSH_synth_ATP	GSH_synth_ATP	1
Hormone_6	Hormone_6	1
CDC37_M	CDC37_C	1
CRM1_C	CRM1_C	1
MIF	MIF	1
BaffR-Tall_bind	BaffR-Tall_bind	1
FKBP_C	efhand	1
Glyco_transf_8	Glyco_transf_8	1
Parathyroid	IBN_N	1
Hexapep	Hexapep	1
Malic_M	Malic_M	1
RNA_pol_Rpb1_3	RNA_pol_A_bac	1
SapB_1	SapB_1	1
SMC_N	SMC_N	1
RNA_pol_Rpb6	RNA_pol_Rpb1_1	1
Troponin	Troponin	1
WWE	WWE	1
SH3_1	Pex14_N	1
ABM	ABM	1
SUFU	SUFU	1
ALAD	ALAD	1
TFIIF_beta	TFIIF_beta	1
Arginase	Arginase	1
Transaldolase	Transaldolase	1
CDKN3	CDKN3	1
ESCRT-II	EAP30	1
DHFR_1	DHFR_1	1
fn2	fn2	1
V-set	GTP_EFTU	1
Methyltransf_12	Methyltransf_12	1
HSP90	U-box	1
Smac_DIABLO	Smac_DIABLO	1
ArfGap	Ank	1
BRCA-2_helical	DSS1_SEM1	1
Cpn60_TCP1	Cpn60_TCP1	1
GATase	CPSase_L_D3	1
OTCace_N	OTCace	1
PAX	Ets	1
HORMA	HORMA	1
PK	PK	1
RA	RA	1
Ribonuc_red_lgN	ATP-cone	1
SSB	SSB	1
RNA_pol_N	RNA_pol_A_bac	1
Transglut_core	Transglut_core	1
RNA_pol_Rpb7_N	RNA_pol_Rpb6	1
S1	RNA_pol_Rpb7_N	1
Voltage_CLC	Voltage_CLC	1
Serpin	Somatomedin_B	1
SIR2	SIR2	1
AdoHcyase_NAD	AdoHcyase	1
Synaptobrevin	Synaptobrevin	1
Biopterin_H	ACT	1
Transketolase_N	Transketolase_N	1
CK_II_beta	CK_II_beta	1
MoeZ_MoeB	ThiS	1
CPSase_L_D2	CPSase_sm_chain	1
dNK	dNK	1
IFNGR1	IFNGR1	1
ECH	ECH	1
Ferrochelatase	Ferrochelatase	1
EGF	TSP_C	1
GM_CSF	GM_CSF	1
PYNP_C	Glycos_transf_3	1
Gp_dh_C	Gp_dh_N	1
Rad51	BRCA2	1
P53_TAD	SWIB	1
Sak_Polo	Sak_Polo	1
efhand_2	DAG1	1
Myosin_head	IQ	1
NO_synthase	NO_synthase	1
PDGF_N	PDGF	1
malic	malic	1
MoeA_N	MoCF_biosynth	1
Prenyltrans	PPTA	1
Peptidase_C1_2	Peptidase_C1_2	1
Rap_GAP	Rap_GAP	1
SAP	Ku_C	1
Rho_GDI	Rho_GDI	1
Ribosomal_S8	Ribosomal_S8	1
RNA_pol_Rpb2_2	RNA_pol_Rpb2_5	1
tRNA_bind	tRNA_bind	1
UCH	UCH	1
SAM_decarbox	SAM_decarbox	1
TFIIA_gamma_C	TFIIA	1
TIM	TIM	1
BAF	BAF	1
TPP_enzyme_N	TPP_enzyme_C	1
Cadherin	LRR_1	1
Cbl_N3	Cbl_N	1
z-alpha	z-alpha	1
Cofilin_ADF	Cofilin_ADF	1
DcpS	DcpS	1
CTP_synth_N	CTP_synth_N	1
E1-E2_ATPase	Cation_ATPase_C	1
ETF	ETF	1
Flt3_lig	Flt3_lig	1
GARS_N	GARS_A	1
Glyco_hydro_2_N	Glyco_hydro_2	1
tRNA_SAD	tRNA-synt_2b	1
GTP_cyclohydroI	GTP_cyclohydroI	1
HH_signal	Hint	1
Rep_fac-A_3	Rep_fac-A_C	1
Insulin	Insulin	1
MEF2_binding	SRF-TF	1
Lys	Lys	1
BRCA-2_OB1	DSS1_SEM1	1
NAD_kinase	NAD_kinase	1
GAF	GAF	1
Orn_DAP_Arg_deC	Orn_DAP_Arg_deC	1
PARP_reg	PARP_reg	1
Phospholamban	Phospholamban	1
PTPS	PTPS	1
PLDc	PLDc	1
RNA_pol_Rpb2_7	RNA_pol_Rpb2_6	1
Peptidase_M19	Peptidase_M19	1
SRP_SPB	SRP54_N	1
RNA_pol_L	RNA_pol_Rpb2_6	1
RNA_pol_Rpb7_N	RNA_pol_Rpb1_2	1
S1	RNA_pol_Rpb4	1
Amidinotransf	Amidinotransf	1
TFIIS_C	RNA_pol_Rpb1_6	1
Transketolase_N	Transket_pyr	1
Cation_ATPase_C	Hydrolase	1
UCR_TM	Cytochrom_C1	1
CPSase_L_chain	CPSase_L_chain	1
DNA_pol_A	DNA_pol_A	1
Resistin	Resistin	1
E3_binding	Pyr_redox_dim	1
FAD_binding_1	FAD_binding_1	1
V-set	C2-set	1
Glucosamine_iso	Glucosamine_iso	1
BRF1	TBP	1
Cupin_4	Cupin_4	1
MHCassoc_trimer	MHCassoc_trimer	1
ACT	ACT	1
BAH	BAH	1
MHC_I	TFR_dimer	1
IL6Ra-bind	fn3	1
CUE	CUE	1
F5_F8_type_C	F5_F8_type_C	1
NGF	Trypsin	1
Peptidase_S9	DPPIV_N	1
MoeA_C	MoCF_biosynth	1
Ras	CAS_CSE1	1
Ribosomal_L12	Ribosomal_L12	1
TBP	TBP	1
RNA_pol_Rpb2_1	RNA_pol_N	1
Transketolase_C	Transketolase_C	1
RNA_pol_Rpb8	RNA_pol_L	1
AIRC	AIRC	1
TFIIA_gamma_N	TFIIA	1
ApoA-II	ApoA-II	1
Thymidylat_synt	Thymidylat_synt	1
ATP-synt_ab	ATP-synt_ab	1
TPP_enzyme_C	TPP_enzyme_C	1
tRNA-synt_2b	tRNA-synt_2b	1
CLP_protease	CLP_protease	1
MAD	HORMA	1
Cytochrom_C1	Cytochrom_C1	1
GFRP	GFRP	1
E1-E2_ATPase	Cation_ATPase_N	1
CSE2	MED7	1
GARS_A	GARS_A	1
Glyco_hydro_2_C	Glyco_hydro_2	1
Inositol_P	Inositol_P	1
Aurora-A_bind	Pkinase	1
Lyase_1	Lyase_1	1
Clathrin-link	Clathrin_propel	1
DPPIV_N	DPPIV_N	1
NAD_binding_1	FAD_binding_1	1
FYVE	FYVE	1
Orn_Arg_deC_N	Orn_Arg_deC_N	1
GTP_EFTU	EFG_C	1
Peptidase_C2	Calpain_III	1
Myosin_N	efhand	1
RNA_pol_Rpb2_6	RNA_pol_Rpb2_3	1
RCC1	Ras	1
SRP54_N	SRP54_N	1
RNA_pol_L	RNA_pol_Rpb1_3	1
RNA_pol_Rpb6	RNA_pol_Rpb1_5	1
TFIIS_C	RNA_pol_Rpb1_4	1
BcrAD_BadFG	BcrAD_BadFG	1
Transglut_N	Transglut_core	1
Cpn10	Cpn60_TCP1	1
CutC	CutC	1
XRCC4	BRCT	1
F420_oxidored	F420_oxidored	1
Gln-synt_C	Gln-synt_C	1
Glycos_transf_3	Glycos_trans_3N	1
PPP5	Metallophos	1
Homeobox	CUT	1
E2_bind	UQ_con	1
DUF1900	WD40	1
ATP-synt_ab_N	ATP-synt_ab_N	1
AHSP	Globin	1
CSD	CSD	1
MHC2-interact	MHC_II_beta	1
Exonuc_X-T	Exonuc_X-T	1
P53	BRCT	1
PCNA_C	PCNA_N	1
RTC_insert	RTC	1
Ribonuc_red_lgC	Ribonuc_red_lgN	1
SWIB	SWIB	1
RNA_pol_Rpb2_1	RNA_pol_Rpb2_3	1
Transket_pyr	Transket_pyr	1
RNA_pol_Rpb8	RNA_pol_Rpb1_6	1
AICARFT_IMPCHas	MGS	1
Thioredoxin	RHD	1
ATP-synt_ab	ATP-synt_ab_N	1
TPP_enzyme_M	TPP_enzyme_M	1
Clathrin	Clathrin	1
CPSase_L_D2	CPSase_L_chain	1
Cystatin	Cystatin	1
TFIIS_M	RNA_pol_Rpb1_5	1
HNOB	HNOB	1
Glyco_hydro_20b	Glyco_hydro_20	1
Ion_trans_2	CaMBD	1
GSH_synthase	GSH_synth_ATP	1
HECT	HECT	1
TFIIH_BTF_p62_N	BSD	1
IF4E	IF4E	1
IL6	IL6	1
Rho_Binding	Rho_Binding	1
BCMA-Tall_bind	TNF	1
DJ-1_PfpI	DJ-1_PfpI	1
Myosin_head	Myosin_head	1
FKBP_C	FKBP_C	1
Glyoxalase	Glyoxalase	1
Parathyroid	HEAT	1
RNA_pol_Rpb2_5	RNA_pol_Rpb2_3	1
RasGEF_N	RasGEF	1
SapB_2	SapB_1	1
SRP54	SRP54	1
RNA_pol_Rpb6	RNA_pol_Rpb1_2	1
UQ_con	U-box	1
Sec1	Sec1	1
Acid_phosphat_A	Acid_phosphat_A	1
TFIIS_C	RNA_pol_Rpb1_2	1
Arginosuc_synth	Arginosuc_synth	1
CDC48_N	UBX	1
COX1	COX4	1
TSP_C	TSP_3	1
SMC_hinge	SMC_N	1
Glycophorin_A	Glycophorin_A	1
HNF-1_N	Pterin_4a	1
AXH	AXH	1
Interferon	Interferon	1
MAP1_LC3	MAP1_LC3	1
CPSase_L_D3	CPSase_L_D3	1
Neur_chan_memb	MoeA_C	1
GATase	CPSase_sm_chain	1
OTCace_N	OTCace_N	1
PC4	PC4	1
PK_C	PK	1
RGS	PDE6_gamma	1
Ribonuc_red_lgN	Ribonuc_red_lgN	1
Sulfatase	Sulfatase	1
RNA_pol_N	RNA_pol_Rpb2_6	1
Transglut_C	Transglut_core	1
RNA_pol_Rpb8	RNA_pol_Rpb1_3	1
S1	S1	1
AdoHcyase_NAD	AdoHcyase_NAD	1
Syndecan	Syndecan	1
ATP-synt	ATP-synt_ab_C	1
Topoisom_I	Topoisom_I_N	1
Biopterin_H	Biopterin_H	1
Translin	Translin	1
CBF_beta	CBF_beta	1
VHL	Skp1_POZ	1
CPSase_L_D2	GATase	1
UEV	ubiquitin	1
Cys_Met_Meta_PP	Cys_Met_Meta_PP	1
Alba	Alba	1
Glyco_hydro_2	Glyco_hydro_2	1
RanGAP1_C	UQ_con	1
Gp_dh_C	Gp_dh_C	1
CDC37_M	HATPase_c	1
IL5	IL5	1
CDT1	Geminin	1
Cenp-B_dimeris	Cenp-B_dimeris	1
BaffR-Tall_bind	TNF	1
Myosin_head	Myosin_N	1
Nop	Fibrillarin	1
Parathyroid	Arm	1
HEM4	HEM4	1
PDZ	Trypsin	1
Malic_M	malic	1
MoeA_N	MoeA_C	1
Prenyltrans	Prenyltrans	1
RasGEF	RasGEF	1
SAP	Ku_N	1
Ribul_P_3_epim	Ribul_P_3_epim	1
ThiS	ThiF	1
RNA_pol_Rpb2_2	RNA_pol_Rpb2_1	1
SDF	SDF	1
SH3_1	Cytochrom_B558a	1
Abhydrolase_2	Abhydrolase_2	1
TFIID-31kDa	TAF	1
BAG	BAG	1
TPP_enzyme_N	TPP_enzyme_N	1
Cbl_N3	Cbl_N2	1
Cullin	Skp1	1
ESCRT-II	Vps36	1
Defensin_1	Defensin_1	1
E1-E2_ATPase	E1-E2_ATPase	1
fn1	fn1	1
GARS_N	GARS_C	1
Glyco_hydro_2_N	Glyco_hydro_2_C	1
TGF_beta_GS	FKBP_C	1
Rep_fac-A_3	Rep_fac-A_3	1
MAM33	MAM33	1
FOLN	Kazal_1	1
EFG_IV	EFG_C	1
NB-ARC	CARD	1
GAT	GAT	1
OTCace	OTCace	1
GTP_EFTU_D2	EFG_IV	1
HMG-CoA_red	HMG-CoA_red	1
MHC_II_alpha	MHC_II_alpha	1
Pkinase_C	PKI	1
NUDIX	DCP2	1
Pyridoxal_deC	Pyridoxal_deC	1
Pre-SET	Pre-SET	1
Reprolysin	Reprolysin	1
Ribonuc_L-PSP	Ribonuc_L-PSP	1
SRP_SPB	SRP_SPB	1
RNA_pol_Rpb7_N	RNA_pol_Rpb4	1
UBA	GTP_EFTU	1
2003-03-14	Acetyltransf_1	1
SHMT	SHMT	1
Transketolase_N	Transketolase_C	1
Cation_ATPase_C	Cation_ATPase_C	1
UDPGP	UDPGP	1
TAF4	TFIID_20kDa	1
CPSase_L_D2	CPSase_L_D3	1
Cys_knot	LRR_1	1
Apyrase	Apyrase	1
DNA_RNApol_7kD	RNA_pol_A_bac	1
IFNGR1	IFN-gamma	1
EAP30	Vps36	1
FBPase	FBPase	1
EGF	TSP_3	1
Glutaredoxin	Glutaredoxin	1
PYNP_C	Glycos_trans_3N	1
Gp_dh_N	Gp_dh_N	1
IL10	IL10	1
Lipase	Lipase	1
efhand_1	DAG1	1
IL6Ra-bind	IL6	1
Fer2	Fer2	1
MoeA_C	MoeA_C	1
PBP	PBP	1
TFIID-18kDa	TAFII28	1
RNA_pol_Rpb2_2	RNA_pol_Rpb2_3	1
SAICAR_synt	SAICAR_synt	1
A_deamin	A_deamin	1
AdoHcyase	AdoHcyase	1
ATP-synt_C	ATP-synt_C	1
TPP_enzyme_N	TPP_enzyme_M	1
C4	C4	1
Cbl_N2	Cbl_N	1
CNTF	CNTF	1
MAD	MAD	1
CTP_transf_2	CTP_transf_2	1
CTP_synth_N	GATase	1
E1-E2_ATPase	Hydrolase	1
Band_3_cyto	Band_3_cyto	1
ETF	ETF_alpha	1
GARS_C	GARS_A	1
Glyco_hydro_2_C	Glyco_hydro_2_C	1
A1_Propeptide	Asp	1
Cse1	Ras	1
HSP70	HSP70	1
MAPKK1_Int	Robl_LC7	1
L27_2	L27_2	1
Lys	Galactosyl_T_2	1
CenpB-DNA-bind	CENP-B_N	1
CoA_trans	CoA_trans	1
NAD_binding_1	NAD_binding_1	1
Orn_DAP_Arg_deC	Orn_Arg_deC_N	1
GTP_EFTU	EFG_IV	1
PARP_reg	PARP	1
Peptidase_C2	Peptidase_C2	1
KOW	KOW	1
PID	PID	1
RNA_pol_Rpb2_6	RNA_pol_Rpb2_5	1
SCF	SCF	1
RhoGEF	RasGEF_N	1
SRP_SPB	SRP54	1
RNA_pol_L	RNA_pol_Rpb1_4	1
TPR_1	FKBP_C	1
RNA_pol_Rpb6	RNA_pol_Rpb1_6	1
RrnaAD	RrnaAD	1
Peptidase_M14	Peptidase_M14	1
TFIIS_C	RNA_pol_Rpb1_5	1
Asparaginase_2	Asparaginase_2	1
Beta-APP	Beta-APP	1
Transglut_N	Transglut_C	1
Catalase	Catalase	1
zf-TAZ	CITED	1
CPSase_L_chain	CPSase_L_D3	1
Rib_5-P_isom_A	Rib_5-P_isom_A	1
XRCC4	XRCC4	1
E3_binding	Pyr_redox	1
Kazal_2	Trypsin	1
FAD_binding_1	Flavodoxin_1	1
Formyl_trans_N	Formyl_trans_N	1
Gln-synt_N	Gln-synt_C	1
Peptidase_C26	Peptidase_C26	1
Glycos_transf_3	Glycos_transf_3	1
Fib_alpha	Fib_alpha	1
DUF1900	DUF1899	1
Lipase	PLAT	1
EpoR_lig-bind	fn3	1
PQQ	PQQ	1
MHC_I	Recep_L_domain	1
IL4Ra_N	IL4	1
Cu2_monooxygen	Cu2_monoox_C	1
PCNA_C	PCNA_C	1
Sina	Sina	1
Ribonuc_red_lgC	Ribonuc_red_lgC	1
RNA_pol_Rpb2_1	RNA_pol_Rpb2_6	1
Transketolase_C	Transket_pyr	1
RNA_pol_Rpb8	RNA_pol_Rpb2_6	1
Adenylsucc_synt	Adenylsucc_synt	1
AICARFT_IMPCHas	AICARFT_IMPCHas	1
ANP	ANF_receptor	1
ATP-synt_ab	ATP-synt	1
TPP_enzyme_C	TPP_enzyme_M	1
tRNA-synt_2b	HGTP_anticodon	1
Clathrin_propel	Clathrin_propel	1
CPSase_L_D2	CPSase_L_D2	1
TFIIF_alpha	TFIIF_beta	1
Cytochrom_C1	Cytochrom_C	1
GFRP	GTP_cyclohydroI	1
TFIIS_M	RNA_pol_Rpb1_7	1
Galactosyl_T_2	Galactosyl_T_2	1
Glyco_hydro_20b	Glyco_hydro_20b	1
Propeptide_C1	Peptidase_C1	1
Heme_oxygenase	Heme_oxygenase	1
IFN-gamma	IFN-gamma	1
Phe_ZIP	Phe_ZIP	1
Laminin_G_1	Laminin_G_1	1
53-BP1_Tudor	53-BP1_Tudor	1
Amidase_2	Amidase_2	1
MMR_HSR1	MMR_HSR1	1
DPPIV_N	A_deaminase	1
NAD_binding_1	Flavodoxin_1	1
Flavodoxin_1	Flavodoxin_1	1
Nuc_deoxyrib_tr	Nuc_deoxyrib_tr	1
GRIP	GRIP	1
Parathyroid	Parathyroid	1
HHH	HHH	1
MBT	MBT	1
Pro_isomerase	Pro_isomerase	1
RNA_pol_Rpb2_6	RNA_pol_A_bac	1
SapB_2	SapB_2	1
SRP54_N	SRP54	1
RNA_pol_L	RNA_pol_Rpb1_2	1
RNA_pol_Rpb6	RNA_pol_Rpb1_3	1
SRP19	SRP_SPB	1
