# Supplementary material for: Reuse of structural domain–domain interactions in protein networks
Source: BMC Bioinformatics. 2007 Jul 18;8:259. doi: 10.1186/1471-2105-8-259 (PMC1940023; doi:10.1186/1471-2105-8-259)
Supplement: Additional file 2 — iPfam_architectures. Two Excel sheets containing the frequencies of all iPfam domain architectures in S. cerevisiae and H. sapiens experimental interactions, i.e. the number of proteins that are composed of a certain set of iPfam domains. [file 1471-2105-8-259-S2.xls]

## Sheet: Human
iPfam domain architecture (comma separated)	Interactions involving proteins of that architecture (multiple counts possible)
Pkinase	238
Ras	108
RRM_1	100
HLH	95
SH3_1	88
SH2	78
SH2, SH3_1	78
Hormone_recep, zf-C4	65
Homeobox	59
LSM	54
7tm_1	53
Pkinase_Tyr, SH2, SH3_1	52
Ank	50
bZIP_2	50
Proteasome	43
Serpin	40
Trypsin	38
Pkinase_Tyr, SH2	37
Focal_AT, Pkinase_Tyr	36
ig	36
bZIP_1	34
fn3	32
G-alpha	32
Activin_recp, Pkinase, TGF_beta_GS	31
TGF_beta	31
BTK, PH, Pkinase_Tyr, SH2, SH3_1	30
zf-C2H2	30
Pkinase_Tyr	29
SH2, STAT_alpha, STAT_bind, STAT_int	29
zf-C3HC4	29
Actin	27
Activin_recp, Pkinase	27
efhand	26
SNARE, Syntaxin	25
TNF	25
WD40	24
BTB, zf-C2H2	23
C1_1, Pkinase, Pkinase_C	23
CDI	23
Furin-like, Pkinase_Tyr, Recep_L_domain	23
UQ_con	23
HLH, PAS, SRC-1	22
IL8	22
MH1, MH2	22
PBD, Pkinase	22
ig, Pkinase_Tyr	21
Y_phosphatase	21
CARD	20
Synaptobrevin	20
C1-set, MHC_I	19
Ephrin_lbd, fn3, Pkinase_Tyr, SAM_1	19
I-set, ig, Pkinase_Tyr	19
TNFR_c6	18
Bcl-2	17
EGF_2, Integrin_beta, Integrin_b_cyt, Integrin_B_tail	17
GST_C, GST_N	17
LRR_1	17
PB1, PDZ	17
ubiquitin	17
fn3, Y_phosphatase	16
K_tetra	16
PH	16
RNase_PH, RNase_PH_C	16
V-set	16
Ank, Death, RHD, TIG	15
Cyclin_C, Cyclin_N	15
Pkinase, Pkinase_C	15
RA	15
UBA, ubiquitin	15
AAA	14
C1-set	14
Filament	14
Hemopexin, Peptidase_M10, PG_binding_1	14
PH, SH2, SH3_1	14
RGS	14
RHD, TIG	14
Sushi	14
EGF	13
HSP20	13
IGFBP	13
KH_1	13
LIM	13
RPH3A_effector	13
BAR, SH3_1	12
Death, Pkinase	12
efhand, S_100	12
GDI	12
PDZ	12
14-3-3	11
Arm, HEAT	11
Ephrin_lbd, fn3, Pkinase_Tyr, SAM_2	11
Fibrinogen_C	11
HATPase_c, HSP90	11
ITAM	11
Lectin_C	11
PAS, SRC-1	11
PH, Pkinase, Pkinase_C	11
PH, RasGAP, SH2, SH3_1	11
RhoGAP	11
TPR_1	11
Band_41, ERM	10
C1_1, C2, Pkinase, Pkinase_C	10
Death, TRADD_N	10
Exo_endo_phos, SH2	10
fn3, I-set, ig	10
Hist_deacetyl	10
HLH, PAS, PAS_3	10
NTF2	10
SCAN, zf-C2H2	10
S_100	10
TIR	10
ABC_tran	9
Arm, HEAT, IBN_N	9
C1_1, PH, Pkinase	9
Cadherin	9
Death, TIR	9
EGF, EGF_CA, Ldl_recept_a, Ldl_recept_b	9
Ephrin	9
Ets, SAM_PNT	9
Globin	9
HECT	9
Kringle, Trypsin	9
MATH	9
MATH, zf-C3HC4	9
PH, RhoGEF	9
RA, RasGEF, RasGEF_N	9
RRM_1, zf-CCCH	9
SH2, Y_phosphatase	9
Tetraspannin	9
Ank, ArfGap	8
BPS, PH, RA, SH2	8
C1q, Collagen	8
C2	8
CARD, Peptidase_C14	8
CBFD_NFYB_HMF	8
EGF, Gla, Trypsin	8
Ets	8
F-box	8
FG-GAP, Integrin_alpha, Integrin_alpha2	8
FG-GAP, Integrin_alpha, Integrin_alpha2, VWA	8
G-gamma	8
Hormone_recep	8
I-set, Pkinase_Tyr, V-set	8
IF-2B	8
ig, Pkinase_Tyr, V-set	8
IRK	8
IRS, PH	8
LRRNT, LRR_1	8
Neur_chan_LBD, Neur_chan_memb	8
Pkinase, RGS	8
WH2	8
Aldo_ket_red	7
Androgen_recep, Hormone_recep, zf-C4	7
BIR	7
C1_1, CH, PH, RhoGEF, SH2, SH3_1	7
C1_1, PH, RhoGEF, SH2, SH3_1	7
CH, efhand, efhand_Ca_insen, Spectrin	7
Chromo, Chromo_shadow	7
Cullin	7
Cys_knot	7
Death, TNFR_c6	7
DP, E2F_TDP	7
HIF-1a_CTAD, HLH, PAS_3	7
Histone	7
HMG_box	7
Homeobox, LIM	7
HR1, PH, Pkinase, Pkinase_C, Rho_Binding	7
HR1, Pkinase, Pkinase_C	7
LRR_1, NTF2, Tap-RNA_bind	7
MATH, UCH	7
NDK	7
NGF	7
Pkinase, RBD	7
Pkinase_Tyr, PSI, Sema, TIG	7
PX	7
Rho_GDI	7
SCAN	7
SRF-TF	7
A2M_comp	6
Arf	6
Arm	6
BPS, PH, SH2	6
CARD, LRR_1	6
CKS	6
CTNNB1_binding	6
Death, DED	6
DUF1968, V-set	6
ecTbetaR2, Pkinase	6
FGF	6
fn3, Furin-like, Pkinase_Tyr, Recep_L_domain	6
fn3, Pkinase_Tyr	6
GoLoco, TPR_1	6
HEAT, TIP120	6
HSP70	6
Kringle, PAN_1, Trypsin	6
NHR2	6
Pkinase, SH3_1	6
RasGEF, RasGEF_N	6
SNARE	6
Adaptin_N	5
ADH_N, ADH_zinc_N	5
adh_short	5
Amidohydro_1	5
ANF_receptor	5
Bcl-2, BH4	5
BTK, PH, Pkinase_Tyr, SH2	5
C1_1, RhoGAP	5
C2, PDZ	5
C2, RPH3A_effector	5
CDK5_activator	5
Collagen	5
Crystall	5
DED, Peptidase_C14	5
fn3, I-set	5
Gelsolin, Sec23_BS, Sec23_helical, Sec23_trunk, zf-Sec23_Sec24	5
Guanylate_cyc	5
I-set, ig	5
Inhibitor_I29, Peptidase_C1	5
LIM, PDZ, Pkinase	5
Lipase_GDSL	5
MEF2_binding, TPR_1	5
Metallophos	5
MIF4G, MIF4G_like, MIF4G_like_2	5
PB1, Pkinase	5
PBD	5
Pentaxin	5
Peptidase_C14	5
PH, Phe_ZIP, SH2	5
PH, PID	5
PH, PLDc, PX	5
PKI	5
Pribosyltran	5
Smac_DIABLO	5
ThiF, UBACT	5
TIMP	5
Tubulin, Tubulin_C	5
Adap_comp_sub	4
AhpC-TSA	4
Ank, EGF, EGF_CA	4
Ank, SH3_1	4
Bclx_interact	4
BIR, CARD, zf-C3HC4	4
C1-set, MHC_II_alpha	4
C1-set, MHC_II_beta	4
C1_1, PB1, Pkinase, Pkinase_C	4
C1_1, Pkinase, RBD	4
Cadherin_C	4
CDKN3	4
CH	4
CH, IQ, RasGAP	4
CK_II_beta	4
Clat_adaptor_s	4
Cofilin_ADF, SH3_1	4
DNA_methylase	4
dsrm, Pkinase	4
E2F_TDP	4
EGF, EGF_2, fn3	4
EGF, EGF_2, Integrin_beta, Integrin_b_cyt, Integrin_B_tail	4
EGF, Kringle, Trypsin	4
EGF, VWA	4
EpoR_lig-bind, fn3	4
fn3, ig, MAM, Y_phosphatase	4
FOLN, Kazal_1	4
Histone, PH, RasGEF, RasGEF_N, RhoGEF	4
ig, V-set	4
IL1	4
IRF	4
Ldh_1_C, Ldh_1_N	4
LRR_1, TIR	4
MHC_I	4
Myb_DNA-binding	4
PA28_alpha, PA28_beta	4
PDZ, SH3_1	4
Peptidase_C1, Propeptide_C1	4
Profilin	4
RhoGEF	4
Ribosomal_L7Ae	4
RNA_pol_Rpb7_N, S1	4
Sec7	4
SNAP-25, SNARE	4
2-Hacid_dh, 2-Hacid_dh_C	3
Acetyltransf_1	3
Acyl-CoA_dh_1, Acyl-CoA_dh_M, Acyl-CoA_dh_N	3
Alpha_adaptinC2, GAT, VHS	3
Aminotran_1_2	3
Ank, PDZ, SAM_1	3
Ank, Pkinase_Tyr	3
ANTH, I_LWEQ	3
ATP-gua_Ptrans, ATP-gua_PtransN	3
BAG	3
BIR, CARD	3
BTB	3
bZIP_1, zf-C2H2	3
c-SKI_SMAD_bind, Ski_Sno	3
C2-set_2, V-set	3
Cadherin, Cadherin_C	3
CBF_beta	3
Collagen, Lectin_C	3
Cyclin_N	3
dCMP_cyt_deam_1	3
DEAD, Helicase_C	3
DED	3
DMPK_coil, PBD, PH, Pkinase, Pkinase_C	3
DMPK_coil, PH, Pkinase, Pkinase_C	3
DNA_mis_repair, HATPase_c	3
dsrm, PAZ, Ribonuclease_3	3
E2_bind, ThiF, UBACT	3
efhand, PH	3
EGF, EGF_CA, Gla, Laminin_G_2	3
EGF, EGF_CA, Lectin_C, Tissue_fac	3
EGF, Lectin_C, Sushi, V-set, Xlink	3
EGF_2	3
Ephrin_lbd, Pkinase_Tyr	3
Exo_endo_phos	3
EXTL2	3
F-actin_cap_A	3
F-box, LRR_1	3
Ferritin	3
Fibrinogen_C, Fib_alpha	3
Fibrinogen_C, fn3	3
FKBP_C, TPR_1	3
Flavodoxin_2	3
Gal-bind_lectin	3
GRIP	3
Guanylate_kin, L27, PDZ	3
HATPase_c	3
HNF-1B_C, HNF-1_N, Homeobox	3
ig, MHC_II_alpha	3
IQ	3
Iso_dh	3
ITAM, V-set	3
Kunitz_BPTI	3
Lipase, PLAT	3
LRR_1, PDZ	3
MHC2-interact, MHCassoc_trimer	3
MIP	3
MutS_I, MutS_II, MutS_III, MutS_IV, MutS_V	3
Noggin	3
PAM2	3
PB1	3
PDGF	3
PDZ, PH	3
PDZ, PH, RBD, RhoGEF	3
PDZ, RhoGEF	3
PFK	3
Pkinase, RCC1	3
Pou	3
Pro_isomerase	3
PSI, Sema	3
Pyr_redox, Pyr_redox_2, Pyr_redox_dim	3
Rad51	3
Ran_BP1	3
RasGEF	3
Rep_fac-A_3	3
RNA_pol_Rpb8	3
SAM_1, SAM_2	3
Sec1	3
SH3_1, UBA	3
SH3_1, UIM, VHS	3
SMC_hinge, SMC_N	3
Sulfotransfer_1	3
Synaphin	3
TBP	3
TFIIB	3
Tissue_fac	3
TSC22	3
VWA	3
WW	3
2OG-FeII_Oxy	2
3_5_exonuc, DEAD, Helicase_C, HRDC	2
53-BP1_Tudor, BRCT	2
6PF2K, PGAM	2
7tm_1, Ldl_recept_a, LRR_1	2
AAA, Rep_fac_C	2
AAA, Vps4_C	2
ABM, efhand	2
AChE_tetra, COesterase	2
Aldedh	2
Aldolase_II	2
Aminotran_3	2
Amino_oxidase	2
An_peroxidase, EGF	2
APC_15aa, APC_crr, Arm, SAMP	2
Apolipoprotein	2
Arfaptin	2
AstE_AspA	2
BAR, RhoGEF, SH3_1	2
Beta-APP, Kunitz_BPTI	2
BRCT, zf-C3HC4	2
Bromodomain	2
Bromodomain, TBP-binding	2
BTB, Kelch_1	2
C2-set, CD4-extracel, ig	2
C2-set_2, I-set, V-set	2
Calpain_III, efhand	2
CaMBD, Ion_trans_2	2
CathepsinC_exc, Peptidase_C1	2
CH, EB1	2
CH, efhand	2
CH, efhand_1, efhand_2, Spectrin, WW	2
CH, Filamin	2
CH, Spectrin	2
cNMP_binding	2
cNMP_binding, Pkinase	2
cNMP_binding, RIIa	2
CUB, EGF, EGF_CA	2
CUB, EGF, Sushi, Trypsin	2
Cystatin	2
DCP1	2
Defensin_beta	2
DNA_gyraseB, HATPase_c	2
DPPIV_N, Peptidase_S9	2
Drf_FH3, Drf_GBD	2
dsrm	2
Dynamin_M, Dynamin_N	2
Dynamin_M, Dynamin_N, PH	2
Dynein_light	2
E1_dh	2
efhand, efhand_Ca_insen, Spectrin	2
efhand_1, efhand_2	2
EGF, EGF_CA, Ldl_recept_b	2
EGF, EGF_CA, Lectin_C, Tme5_EGF_like	2
EGF, fn1, Kringle, Trypsin	2
EGF, Lectin_C, Sushi	2
EGF, MATH	2
EGF, TSP_3, TSP_C	2
EGF_CA	2
eIF_4EBP	2
ELFV_dehydrog, ELFV_dehydrog_N	2
Epimerase	2
ESCRT-II	2
FG-GAP, Integrin_alpha2, VWA	2
Filamin, NHL, zf-C3HC4	2
fn2, Hemopexin, Peptidase_M10, PG_binding_1	2
fn3, I-set, ig, Pkinase	2
Fz	2
Galactosyl_T_2	2
GAT	2
GAT, VHS	2
GBP, GBP_C	2
GHMP_kinases_C, GHMP_kinases_N	2
Glycolytic	2
Glyco_transf_43	2
GoLoco, Rap_GAP	2
GTP_cyclohydroI	2
GTP_EFTU, GTP_EFTU_D2, GTP_EFTU_D3	2
GTP_EFTU, GTP_EFTU_D2, GTP_EFTU_D3, PAM2	2
HEAT	2
HEAT, IBN_N	2
HHH, Rad51	2
HIT	2
HLH, PAS	2
Homeobox, Pou	2
HR1	2
HSF_DNA-bind	2
Hydrolase	2
ICAM_N	2
ICAT	2
IF4E	2
IFNGR1	2
ig, MHC_II_beta	2
ig, PSI, Sema	2
ig, TIR	2
IL17	2
IL6	2
IMS	2
IQ, Myosin_head	2
IQ, Myosin_head, Myosin_N	2
IRS	2
Kazal_1	2
Kinesin	2
Ku, Ku_C, Ku_N	2
Kunitz_BPTI, Lipocalin	2
Lig_chan	2
Lipocalin	2
M20_dimer, Peptidase_M20	2
MAD	2
MAM	2
MIF4G	2
Mito_carr	2
MoCF_biosynth, MoeA_C, MoeA_N	2
Motile_Sperm	2
Mov34	2
Myb_DNA-binding, TRF	2
p47_phox_C, PX, SH3_1	2
PALP	2
PB1, PX, SH3_1	2
PB1, SH3_1, TPR_1	2
PBD, WH1, WH2	2
Peptidase_C48	2
Peptidase_M16, Peptidase_M16_C	2
Peptidase_S8, P_proprotein	2
PH, RasGEF, RasGEF_N, RhoGEF	2
PH, RhoGAP	2
PH, SH3_1	2
Phospholip_A2_1	2
Phosphorylase	2
Prenyltrans	2
PRK	2
Pro_isomerase, TPR_1	2
PSI, Sema, TIG	2
Pterin_4a	2
Rab5-bind, Rabaptin	2
Rab5-bind, TPR_1	2
Rad52_Rad22	2
Rep_fac-A_C, tRNA_anti	2
RIIa	2
RnaseA	2
RNase_PH	2
RNase_P_Rpp14	2
RNA_pol_L	2
RNA_pol_N	2
RNA_pol_Rpb1_1, RNA_pol_Rpb1_2, RNA_pol_Rpb1_3, RNA_pol_Rpb1_4, RNA_pol_Rpb1_5, RNA_pol_Rpb1_6, RNA_pol_Rpb1_7	2
RPA_C, tRNA_anti	2
RRM_1, zf-RNPHF	2
SAM_2	2
SAND	2
SH3_1, TPR_1	2
Sina	2
Skp1_POZ	2
Sod_Cu	2
SRP54, SRP54_N, SRP_SPB	2
SWIB	2
Synapsin_C, Synapsin_N	2
Tctex-1	2
TFIIA_gamma_C, TFIIA_gamma_N	2
Thioredoxin	2
Thymosin	2
TIG	2
TPR_1, U-box	2
Trefoil	2
Tropomyosin	2
Troponin	2
Tyrosinase	2
UBA, ubiquitin, XPC-binding	2
UIM	2
Uteroglobin	2
XPG_I, XPG_N	2
XRCC4	2
zf-Tim10_DDP	2
3_5_exonuc, HRDC	1
A1_Propeptide, Asp	1
AAA, CDC48_N	1
Abhydrolase_2	1
Acetyltransf_1, Bromodomain	1
Acid_phosphat_A	1
ACT, Biopterin_H	1
Adaptin_N, Alpha_adaptinC2, Alpha_adaptin_C	1
Adaptin_N, Alpha_adaptinC2, B2-adapt-app_C	1
Adap_comp_sub, Clat_adaptor_s	1
Adenylsucc_synt	1
AdoHcyase, AdoHcyase_NAD	1
AHSP	1
AICARFT_IMPCHas, MGS	1
AIRC, SAICAR_synt	1
AIRS, AIRS_C	1
AIRS, AIRS_C, Formyl_trans_N, GARS_A, GARS_C, GARS_N	1
ALAD	1
Alba	1
Amidase_2	1
Amidinotransf	1
Amidohydro_1, CPSase_L_chain, CPSase_L_D2, CPSase_L_D3, CPSase_sm_chain, GATase, MGS, OTCace, OTCace_N	1
Aminotran_4	1
ANF_receptor, Guanylate_cyc, Pkinase	1
ANF_receptor, Lig_chan	1
Ank, PARP, SAM_2	1
ANP	1
An_peroxidase	1
ApoA-II	1
Apyrase	1
Arfaptin, PDZ	1
Arginase	1
Arginosuc_synth	1
Arm, IBB	1
ArsA_ATPase	1
Asp	1
Asparaginase_2	1
ATP-cone, Ribonuc_red_lgC, Ribonuc_red_lgN	1
ATP-synt	1
ATP-synt_ab, ATP-synt_ab_C, ATP-synt_ab_N	1
ATP-synt_C	1
Aurora-A_bind	1
AXH	1
Axin_b-cat_bind, RGS	1
A_deamin, dsrm, z-alpha	1
BAF	1
BaffR-Tall_bind	1
BAH, DNA_methylase	1
Band_3_cyto	1
BcrAD_BadFG	1
BPS, SH2	1
BRCT	1
BRCT, FHA	1
BRCT, PARP, PARP_reg	1
BRF1, TFIIB	1
BSD, TFIIH_BTF_p62_N	1
BTB, RCC1	1
C1-set, ig, V-set	1
C1-set, V-set	1
C1_1	1
C2, CUE	1
C2, PH	1
C2, PLA2_B	1
C2-set, V-set	1
C2-set_2, fn3, I-set, ig, V-set	1
C2-set_2, ig	1
C2-set_2, ig, V-set	1
C4, Collagen	1
Cadherin, Pkinase_Tyr	1
Calpain_III, efhand, Peptidase_C2	1
Carb_anhydrase	1
CARD, Death	1
CARD, Pkinase	1
Catalase	1
Cation_ATPase_C, Cation_ATPase_N, E1-E2_ATPase, Hydrolase	1
Cbl_N, Cbl_N2, Cbl_N3, UBA, zf-C3HC4	1
CBS	1
CBS, PALP	1
CBS, Voltage_CLC	1
CDC37_M	1
CDT1	1
Cenp-B_dimeris, CENP-B_N, CenpB-DNA-bind	1
Chromo	1
CITED	1
Clathrin, Clathrin-link, Clathrin_propel	1
CLP_protease	1
Cna_B	1
CNTF	1
CoA_trans	1
COesterase	1
Collagen, Fibrinogen_C	1
Collagen, Laminin_G_2	1
Collagen, VWA	1
COX4	1
Cpn10	1
Cpn60_TCP1	1
CRM1_C, IBN_N	1
CSD	1
CSE2	1
CTP_synth_N, GATase	1
CTP_transf_2	1
Cu2_monooxygen, Cu2_monoox_C	1
CUB	1
Cupin_4	1
CUT, Homeobox	1
CutC	1
Cys_Met_Meta_PP	1
Cytochrom_C	1
Cytochrom_C1	1
DAG1	1
DCP2, NUDIX	1
DcpS	1
Defensin_1	1
DHFR_1	1
DIM1	1
DJ-1_PfpI	1
DNA_pol_A	1
DNA_RNApol_7kD	1
dNK	1
dsrm, Ribonuclease_3	1
DSS1_SEM1	1
DUF1899, DUF1900, WD40	1
dUTPase	1
EAP30	1
ECH	1
EFG_C, EFG_IV, GTP_EFTU, GTP_EFTU_D2	1
efhand, efhand_Ca_insen, SH3_1, Spectrin	1
EGF, EGF_CA	1
EGF, fn3, ig, Pkinase_Tyr	1
EGF, Laminin_G_2, LRRNT, LRR_1	1
EGF, Ldl_recept_a, Ldl_recept_b	1
EGF_2, Integrin_beta	1
EGF_CA, TSP_3, TSP_C	1
Ephrin_lbd	1
ETF	1
Exonuc_X-T	1
Exo_endo_phos, LRR_1	1
F-box, WD40	1
F420_oxidored	1
F5_F8_type_C	1
FAD_binding_1, Flavodoxin_1, NAD_binding_1, NO_synthase	1
FBPase	1
Fer2	1
Ferrochelatase	1
FG-GAP, Integrin_alpha2	1
FHA	1
FHA, Kinesin	1
FKBP_C	1
Flt3_lig	1
fn3, I-set, ig, IQ, Pkinase	1
fn3, I-set, ig, Y_phosphatase	1
fn3, ig	1
fn3, ig, IL6Ra-bind	1
fn3, ig, LRR_1	1
fn3, Kelch_1	1
FYVE	1
GAF, PDEase_I	1
Gelsolin	1
GFRP	1
Gla, Kringle, Trypsin	1
Gln-synt_C, Gln-synt_N	1
Glucosamine_iso	1
Glutaredoxin, Thioredoxin	1
Glycophorin_A	1
Glycos_transf_3, Glycos_trans_3N, PYNP_C	1
Glyco_hydro_2, Glyco_hydro_2_C, Glyco_hydro_2_N	1
Glyco_hydro_20, Glyco_hydro_20b	1
Glyco_transf_8	1
Glyoxalase	1
GMP_PDE_delta	1
GM_CSF	1
GoLoco	1
Gp_dh_C, Gp_dh_N	1
GSH_synthase, GSH_synth_ATP	1
Guanylate_cyc, HNOB	1
Guanylate_kin	1
Guanylate_kin, PDZ, WW	1
Helicase_C, SNF2_N	1
HEM4	1
Heme_oxygenase	1
Hemopexin, Peptidase_M10	1
Hemopexin, Somatomedin_B	1
Hexapep, NTP_transferase	1
HGTP_anticodon	1
HGTP_anticodon, tRNA-synt_2b, tRNA_SAD	1
HH_signal, Hint	1
HMA	1
HMA, Sod_Cu	1
HMG-CoA_red	1
HORMA	1
Hormone_1	1
Hormone_6	1
HR1, PDZ	1
I-set	1
I-set, V-set	1
IBN_N	1
IFN-gamma	1
ig, LRRNT, LRR_1	1
ig, LRR_1	1
IL10	1
IL4Ra_N	1
IL5	1
Inositol_P	1
Insulin	1
Interferon	1
Ion_trans_2	1
IQ, RasGAP	1
Kazal_2, Sushi	1
KOW	1
L27_2, PDZ	1
La, RRM_1	1
Laminin_G_1	1
Laminin_G_2	1
Ldl_recept_a, TSP_1	1
LisH	1
LisH, WD40	1
LRRNT	1
LRR_1, RanGAP1_C	1
Lyase_1	1
Lys	1
malic, Malic_M	1
MAM33	1
MAP1_LC3	1
MBT, SAM_1	1
Metallophos, PPP5, TPR_1	1
Methyltransf_12	1
MIF	1
MMR_HSR1	1
MoCF_biosynth	1
MutS_II, MutS_III, MutS_IV, MutS_V	1
MutS_III, MutS_IV, MutS_V	1
Myosin_head	1
NAD_kinase	1
NHL	1
Nop	1
NTF2, RRM_1	1
NTP_transferase	1
Nuc_deoxyrib_tr	1
NUDIX	1
Orn_Arg_deC_N, Orn_DAP_Arg_deC	1
P53	1
P53, P53_TAD, P53_tetramer	1
P53, P53_tetramer, SAM_2	1
PABP, RRM_1	1
PAN_1, Trypsin	1
Parathyroid	1
PAS, Pkinase	1
PAX	1
PBP	1
PC4	1
PCNA_C, PCNA_N	1
PDEase_I	1
PDGF, PDGF_N	1
Peptidase_C1	1
Peptidase_C1_2	1
Peptidase_C26	1
Peptidase_M10, PG_binding_1	1
Peptidase_M14	1
Peptidase_M19	1
Peptidase_S9	1
PH, Pkinase	1
PH, RA	1
PH, RasGAP	1
PH, RasGEF	1
PH, SAM_2	1
Phospholamban	1
PI3K_rbd, PI3_PI4_kinase	1
PK, PK_C	1
Pkinase, Pkinase_C, UBA	1
Pkinase, PQQ	1
Pkinase, PX	1
Pkinase, ubiquitin	1
Pkinase_Tyr, Sak_Polo	1
Pkinase_Tyr, SAM_2	1
Pre-SET, SET	1
Prefoldin	1
Prefoldin_2	1
PRP4	1
PTPS	1
Pyridoxal_deC	1
RCC1	1
Reprolysin, TSP_1	1
Resistin	1
Ribonuc_L-PSP	1
Ribosomal_L12	1
Ribosomal_S8	1
Ribul_P_3_epim	1
Rib_5-P_isom_A	1
RNA_pol_A_bac, RNA_pol_L	1
RNA_pol_Rpb2_1, RNA_pol_Rpb2_2, RNA_pol_Rpb2_3, RNA_pol_Rpb2_5, RNA_pol_Rpb2_6, RNA_pol_Rpb2_7	1
RNA_pol_Rpb2_1, RNA_pol_Rpb2_6	1
RNA_pol_Rpb6	1
Robl_LC7	1
RrnaAD	1
RTC, RTC_insert	1
S-methyl_trans	1
SAM_decarbox	1
SapB_1, SapB_2	1
SCF	1
SDF	1
SET	1
SHMT	1
Siah-Interact_N	1
SIR2	1
Smg4_UPF3	1
Spectrin	1
SRC-1	1
SSB	1
SUFU	1
Sulfatase	1
Sushi, Trypsin, VWA	1
Syndecan	1
TAF	1
TAFII28	1
TauD	1
TBP-binding	1
TFIIA	1
TFIID_20kDa	1
TFIIF_alpha	1
TFIIF_beta	1
TFR_dimer	1
ThiF	1
ThiS	1
Thymidylat_synt	1
TIM	1
Topoisom_I, Topoisom_I_N	1
Toprim	1
TPP_enzyme_C, TPP_enzyme_M, TPP_enzyme_N	1
Transaldolase	1
Transglut_C, Transglut_core, Transglut_N	1
Transketolase_C, Transketolase_N, Transket_pyr	1
Transketolase_C, Transket_pyr	1
Translin	1
Transthyretin	1
tRNA_bind	1
TSP_1	1
UBX	1
UCH	1
UCR_TM	1
UDPGP	1
UEV	1
UIM, VHS	1
UIM, zf-AN1	1
VHS	1
WH1	1
WWE	1
Xlink	1
zf-AN1	1
zf-CCCH	1

## Sheet: Yeast
iPfam domain architecture (comma separated)	Interactions involving proteins of that architecture (multiple counts possible)
Pkinase	253
WD40	104
Proteasome	91
RRM_1	77
LSM	61
Ras	46
DEAD, Helicase_C	37
Ank	28
SNARE, Syntaxin	28
UQ_con	27
SH3_1	25
Zn_clus	25
Histone	24
TPR_1	24
AAA	22
S1	21
Synaptobrevin	20
Cyclin_N	19
PBD, PH, Pkinase	18
Cyclin_C, Cyclin_N	15
efhand	14
HEAT	14
SNARE	14
Actin	13
Adaptin_N	13
Myosin_head, SH3_1	13
V-SNARE	13
Pkinase, Pkinase_C	12
EMP24_GP25L	11
HSP70	11
PBD, Pkinase	11
RNA_pol_L	11
Ank, Oxysterol_BP, PH	10
Cullin	10
GDI	10
Glyco_transf_20	10
HEAT, IBN_N	10
Metallophos	10
RNase_PH, RNase_PH_C	10
ubiquitin	10
FHA, Pkinase	9
PBD	9
PH	9
Pribosyltran	9
RhoGAP	9
Skp1, Skp1_POZ	9
SMC_hinge, SMC_N	9
Arf	8
BAH, Bromodomain	8
Clat_adaptor_s	8
Gelsolin, Sec23_BS, Sec23_helical, Sec23_trunk, zf-Sec23_Sec24	8
Helicase_C, SNF2_N	8
LIM, RhoGAP	8
PH, SAM_2, SH3_1	8
Pkinase, SAM_2	8
RNA_POL_M_15KD, TFIIS_C	8
zf-C3HC4	8
BAR, SH3_1	7
Brix	7
CK_II_beta	7
Kinesin	7
UBX	7
AAA, Rep_fac_C	6
Adap_comp_sub	6
Arm, IBB	6
C2	6
Cpn60_TCP1	6
FKBP_C	6
Prefoldin	6
PX	6
RNA_pol_Rpb2_1, RNA_pol_Rpb2_2, RNA_pol_Rpb2_3, RNA_pol_Rpb2_4, RNA_pol_Rpb2_5, RNA_pol_Rpb2_6, RNA_pol_Rpb2_7	6
RNA_pol_Rpb7_N	6
RNA_pol_Rpb8	6
Sec7	6
UBA, ubiquitin, XPC-binding	6
Acetyltransf_1	5
Acetyltransf_1, Bromodomain	5
ADH_N, ADH_zinc_N	5
Aha1_N	5
AMP-binding	5
ATP-synt_C	5
Bromodomain	5
DNA_RNApol_7kD	5
Drf_FH3, Drf_GBD, FH2	5
F-box, WD40	5
GST_C, GST_N	5
Homeobox	5
IF-2B	5
IQ, Myosin_head, Myosin_N	5
Myb_DNA-binding	5
Pkinase, Response_reg	5
PPTA	5
RNA_pol_A_bac, RNA_pol_L	5
RNA_pol_Rpb2_1, RNA_pol_Rpb2_2, RNA_pol_Rpb2_3, RNA_pol_Rpb2_5, RNA_pol_Rpb2_6, RNA_pol_Rpb2_7	5
RNA_pol_Rpb5_C, RNA_pol_Rpb5_N	5
RNA_pol_Rpb7_N, S1	5
Tubulin, Tubulin_C	5
UCH	5
Y_phosphatase2	5
AAA, Vps4_C	4
Aldo_ket_red	4
C2, HECT, WW	4
CBS, IMPDH	4
CTP_synth_N, GATase	4
DNA_pol_B, DNA_pol_B_exo	4
DUF1899, DUF1900, WD40	4
F-box	4
FHA	4
Flavodoxin_1	4
Flavoprotein	4
HATPase_c, HSP90	4
Hexokinase_1, Hexokinase_2	4
IBN_N	4
IQ, RasGAP	4
LRR_1	4
MIF4G	4
MIF4G, MIF4G_like, MIF4G_like_2	4
Pkinase, POLO_box	4
Rho_GDI	4
RNA_pol_N	4
RNA_pol_Rpb6	4
SRF-TF	4
WH1, WH2	4
zf-C2H2	4
zf-Tim10_DDP	4
2-Hacid_dh, 2-Hacid_dh_C, ACT	3
ABC_membrane, ABC_tran	3
ABC_tran	3
Acid_phosphat_A	3
Adap_comp_sub, Clat_adaptor_s	3
Aldedh	3
Ank, TIG	3
ATP-cone, Ribonuc_red_lgC, Ribonuc_red_lgN	3
BNR	3
BRCT	3
bZIP_1	3
CBFD_NFYB_HMF	3
cNMP_binding	3
Cofilin_ADF	3
CorA	3
CTP_transf_2	3
DNA_mis_repair, HATPase_c	3
EFG_C, EFG_IV, GTP_EFTU, GTP_EFTU_D2	3
Glycos_transf_1	3
Helicase_C	3
Helicase_C, S1	3
HLH	3
HORMA	3
Hpt	3
HR1, Pkinase, Pkinase_C	3
Kelch_1	3
KH_1	3
Lectin_leg-like	3
Metallophos, PPP5, TPR_1	3
MMR_HSR1	3
MutS_I, MutS_II, MutS_III, MutS_IV, MutS_V	3
NAC	3
Nucleoporin2	3
Prefoldin_2	3
PRK	3
Pro_isomerase, TPR_1	3
PX, SNARE	3
Rad51	3
RasGEF, RasGEF_N, SH3_1	3
Ribonuc_red_sm	3
RNA_pol_Rpb1_1, RNA_pol_Rpb1_2, RNA_pol_Rpb1_3, RNA_pol_Rpb1_4, RNA_pol_Rpb1_5	3
SCO1-SenC	3
SNO	3
STAS	3
Thioredoxin	3
Transketolase_C, Transket_pyr	3
TRAPP_Bet3	3
UBA_3, UQ_con	3
14-3-3	2
Abhydrolase_1	2
Aminotran_1_2	2
Anticodon_1, tRNA-synt_1	2
A_deaminase	2
Bromodomain, Helicase_C, SNF2_N	2
C2, RasGAP	2
CAS_CSE1, Cse1, IBN_N	2
Catalase	2
CDC37_C, CDC37_M	2
CH, EB1	2
Clathrin, WD40	2
COX4	2
COX5B	2
Cpn10	2
CSE2	2
Cyt-b5	2
dCMP_cyt_deam_1	2
DJ-1_PfpI	2
DnaJ_C, DnaJ_CXXCXGXG	2
DUF171	2
Dynamin_M, Dynamin_N	2
E1-E2_ATPase, HMA, Hydrolase	2
E1-E2_ATPase, Hydrolase	2
EAP30	2
F-box, LRR_1	2
F-box, UIM	2
G-alpha	2
GHMP_kinases_C, GHMP_kinases_N	2
Gp_dh_C, Gp_dh_N	2
GRIP	2
HEAT, Pkinase, WD40	2
HECT	2
Hexapep	2
Hexapep, NTP_transferase	2
Hist_deacetyl	2
HMA	2
HMG-CoA_red	2
HSF_DNA-bind, Response_reg	2
HSP20	2
Iso_dh	2
Ldh_1_C, Ldh_1_N	2
MED7	2
Nop	2
NTF2	2
PBP	2
Peptidase_M16, Peptidase_M16_C	2
RA	2
Rad21_Rec8	2
Ran_BP1	2
RasGEF, RasGEF_N	2
Rep_fac-A_3	2
Response_reg	2
RhoGEF	2
RNase_PH	2
rve	2
Sec1	2
SET	2
TFIIA_gamma_C, TFIIA_gamma_N	2
TFIIB	2
TFIID_20kDa	2
ThiF	2
ThiF, UBACT	2
Thiolase_C, Thiolase_N	2
tRNA-synt_1b	2
U-box	2
UBA	2
UIM	2
XPG_I, XPG_N	2
Y_phosphatase	2
2-Hacid_dh, 2-Hacid_dh_C	1
2OG-FeII_Oxy	1
3_5_exonuc, HRDC	1
6PF2K, PGAM	1
6PGD, NAD_binding_2	1
AAA, AAA_2, Clp_N	1
AAA, CDC48_N	1
AAA, FtsH_ext, Peptidase_M41	1
AAA, LON, Lon_C	1
AAA, Peptidase_M41	1
ABC_tran, Fer4	1
ACPS	1
ACT	1
Adenylsucc_synt	1
adh_short	1
ADK	1
ADK, ADK_lid	1
AhpC-TSA	1
AICARFT_IMPCHas, MGS	1
AIRC, ATP-grasp	1
AIRS, AIRS_C	1
AIRS, AIRS_C, GARS_A, GARS_C, GARS_N	1
ALAD	1
Ala_racemase_N	1
Aldolase_II	1
Alpha-amylase	1
Alpha_adaptinC2, GAT, VHS	1
Aminotran_3	1
Aminotran_4	1
Aminotran_5	1
APC2, Cullin	1
APS_kinase	1
ArfGap	1
Arginase	1
Arm	1
ArsA_ATPase	1
Asn_synthase	1
Asn_synthase, GATase_2	1
Asparaginase	1
ATP-sulfurylase	1
ATP-synt	1
ATP-synt_ab, ATP-synt_ab_C, ATP-synt_ab_N, Hom_end, Hom_end_hint	1
Bac_rhodopsin	1
BAG	1
BAH	1
Biotin_carb_C, CPSase_L_chain, CPSase_L_D2, HMGL-like, PYC_OADA	1
BIR	1
BRF1, TFIIB	1
BRO1	1
BSD, TFIIH_BTF_p62_N	1
CAP_C, CAP_N	1
Carn_acyltransf	1
Cation_ATPase_C, Cation_ATPase_N, E1-E2_ATPase, Hydrolase	1
Cation_ATPase_N, E1-E2_ATPase, Hydrolase	1
CH	1
Chromo, Helicase_C, SNF2_N	1
Citrate_synt	1
CKS	1
Clathrin	1
CN_hydrolase, NAD_synthase	1
CoA_binding, Ligase_CoA	1
COX2, COX2_TM	1
COX3	1
COX7C	1
CPSase_L_chain, CPSase_L_D2, CPSase_L_D3, CPSase_sm_chain, GATase, MGS	1
CPSase_sm_chain, GATase	1
CRAL_TRIO, CRAL_TRIO_N	1
CRM1_C, IBN_N	1
CUE	1
Cys_Met_Meta_PP	1
DAHP_synth_1	1
DcpS	1
DHBP_synthase	1
DNA_gyraseB, HATPase_c	1
DNA_ligase_A_C, DNA_ligase_A_M, DNA_ligase_A_N	1
DNA_mis_repair	1
DNA_mis_repair, HATPase_c, MutL_C	1
DNA_pol_A	1
DNA_primase_lrg	1
DSPc	1
dsrm, Ribonuclease_3	1
DUF336	1
DUF933, MMR_HSR1	1
E1_dh, Transket_pyr	1
E3_binding	1
ECH	1
EF1_GNE	1
eIF-5a	1
eIF2_C, GTP_EFTU, GTP_EFTU_D2	1
ETF	1
ETF, ETF_alpha	1
Exo_endo_phos	1
F-actin_cap_A	1
F420_oxidored	1
FAD_binding_2, Succ_DH_flav_C	1
FBPase	1
FYVE, UIM, VHS	1
G-gamma	1
G6PD_C, G6PD_N	1
Gal4_dimer, Zn_clus	1
GATase	1
GCV_H	1
GDC-P	1
GFO_IDH_MocA	1
Glucosamine_iso	1
Glutaredoxin	1
Glyco_transf_8	1
Glyco_tran_28_C	1
GSH_synthase, GSH_synth_ATP	1
GTP_cyclohydro2	1
GTP_cyclohydroI	1
GTP_EFTU, GTP_EFTU_D2	1
GTP_EFTU, GTP_EFTU_D2, GTP_EFTU_D3	1
Guanylate_kin	1
GYF	1
Ham1p_like	1
HATPase_c	1
HEAT, Helicase_C, SNF2_N	1
HEAT, WD40	1
Helicase_C, SNF2_N, zf-C3HC4	1
HGTP_anticodon, TGS, tRNA-synt_2b, tRNA_SAD	1
HIT	1
HK, TMP-TENI	1
HMGL-like	1
HMGL-like, LeuA_dimer	1
HSF_DNA-bind	1
IATP	1
ICL	1
IF4E	1
IGPD	1
IPK	1
Isochorismatase	1
Ku, Ku_C, Ku_N	1
La	1
Lactamase_B	1
LisH, WD40	1
LRR_1, RA	1
Lyase_1	1
M20_dimer, Peptidase_M20	1
MAD	1
Maf	1
Methyltransf_11	1
Mito_carr	1
MoeZ_MoeB, Rhodanese, ThiF	1
Mov34	1
MutS_III, MutS_V	1
NAD_kinase	1
NDK	1
Nop10p	1
NTP_transf_2	1
NUDIX	1
OMPdecase	1
OTCace, OTCace_N	1
Oxidored_FMN	1
PALP, Thr_dehydrat_C	1
Pantoate_transf	1
PCNA_C, PCNA_N	1
PDZ	1
Peptidase_M24	1
Peptidase_S10	1
Peptidase_S24	1
peroxidase	1
Pex14_N	1
PFK	1
PfkB	1
PGAM	1
PH, RasGEF, RasGEF_N, RhoGAP	1
PH, RhoGAP	1
PI3_PI4_kinase	1
PK, PK_C	1
PrmA	1
Pro_isomerase	1
PseudoU_synth_1	1
Pterin_4a	1
PUF	1
Pyridox_oxidase	1
Pyr_redox, Pyr_redox_2	1
Pyr_redox, Pyr_redox_2, Pyr_redox_dim	1
Pyr_redox_2	1
QRPTase_C, QRPTase_N	1
Rad50_zn_hook, SMC_N	1
Rad52_Rad22	1
RasGAP	1
Redoxin	1
Ribonuclease_3	1
Ribosomal_L12	1
Ribosomal_L13	1
Ribosomal_L16	1
Ribosomal_S10	1
Ribosomal_S17	1
Ribosomal_S4, S4	1
Ribosomal_S5	1
Rib_5-P_isom_A	1
RIO1	1
RnaseH	1
RNA_pol	1
RNA_pol_Rpb1_1, RNA_pol_Rpb1_2, RNA_pol_Rpb1_3, RNA_pol_Rpb1_4, RNA_pol_Rpb1_5, RNA_pol_Rpb1_6, RNA_pol_Rpb1_7	1
Rotamase, WW	1
RPA_C, tRNA_anti	1
RTC, RTC_insert	1
S-AdoMet_synt_C, S-AdoMet_synt_M, S-AdoMet_synt_N	1
Saccharop_dh	1
SAICAR_synt	1
Sel1	1
SIR2	1
Skp1_POZ	1
Smg4_UPF3	1
Spermine_synth	1
SpoU_methylase	1
SRP19	1
Suc_Fer-like	1
SurE	1
SWIB	1
TAF4	1
TAFII28	1
TauD	1
TBCA	1
TBP	1
TFIIA	1
TFIID-31kDa	1
TFIIS_C, TFIIS_M	1
THF_DHG_CYH, THF_DHG_CYH_C	1
Thi4	1
Thymidylate_kin	1
TPP_enzyme_C, TPP_enzyme_M, TPP_enzyme_N	1
Transaldolase	1
Transketolase_C, Transketolase_N, Transket_pyr	1
tRNA-synt_1c, tRNA-synt_1c_C	1
tRNA-synt_1e	1
tRNA-synt_2, tRNA_anti	1
tRNA-synt_2c, tRNA_SAD	1
tRNA-synt_2d	1
tRNA_int_endo	1
tRNA_m1G_MT	1
TruB_N	1
TruD	1
UDPGP	1
Ureidogly_hydro	1
Vps36	1
WW	1
XPG_I	1
zf-CCHC	1
