# Supplementary material for: Reuse of structural domain–domain interactions in protein networks
Source: BMC Bioinformatics. 2007 Jul 18;8:259. doi: 10.1186/1471-2105-8-259 (PMC1940023; doi:10.1186/1471-2105-8-259)
Supplement: Additional file 3 — iPfam_pair_conservation. An Excel spreadsheet containing the 107 iPfam domain pairs conserved amongst E. coli, S. cerevisiae and H. sapiens and their frequencies. [file 1471-2105-8-259-S3.xls]

## Sheet: Sheet1
Pfam ID	Pfam ID	Frequency E. coli	Frequency S. cerevisiae	Frequency H. sapiens
Proteasome	Proteasome	1	179	84
AAA	AAA	1	64	32
RNase_PH	RNase_PH	1	21	32
RNase_PH_C	RNase_PH	1	17	26
HSP20	HSP20	2	2	23
KH_1	KH_1	1	2	22
RNase_PH_C	RNase_PH_C	1	13	21
HATPase_c	HATPase_c	3	13	16
ABC_tran	ABC_tran	4	8	14
UBA	UBA	1	3	14
MutS_V	MutS_V	1	8	8
MutS_V	MutS_III	1	8	8
MutS_V	MutS_II	1	7	7
MutS_IV	MutS_III	1	7	7
MutS_III	MutS_II	1	7	7
Pribosyltran	Pribosyltran	4	14	6
DNA_mis_repair	HATPase_c	1	7	6
MutS_IV	MutS_IV	1	6	6
ADH_N	ADH_zinc_N	2	8	5
ADH_zinc_N	ADH_zinc_N	2	8	5
ADH_N	ADH_N	2	8	5
MutS_III	MutS_I	1	6	5
MutS_I	MutS_I	1	6	5
MutS_II	MutS_I	1	6	5
Aminotran_1_2	Aminotran_1_2	2	3	5
AhpC-TSA	AhpC-TSA	1	2	5
adh_short	adh_short	3	1	5
CBS	CBS	1	7	4
Ldh_1_C	Ldh_1_C	1	2	4
Ldh_1_N	Ldh_1_N	1	2	4
Ldh_1_C	Ldh_1_N	1	2	4
HSP90	HATPase_c	1	5	3
HSP90	HSP90	1	4	3
dCMP_cyt_deam_1	dCMP_cyt_deam_1	1	3	3
PALP	PALP	2	1	3
HGTP_anticodon	HGTP_anticodon	1	1	3
Aldolase_II	Aldolase_II	1	1	3
GATase	GATase	3	4	2
Pyr_redox_2	Pyr_redox_2	3	4	2
Aldedh	Aldedh	2	4	2
Pyr_redox	Pyr_redox	3	3	2
Pyr_redox_2	Pyr_redox	3	3	2
E1_dh	Transket_pyr	1	2	2
MGS	MGS	1	2	2
Pyr_redox_dim	Pyr_redox_dim	2	1	2
Pyr_redox_2	Pyr_redox_dim	2	1	2
NTP_transferase	NTP_transferase	2	1	2
Pyr_redox_dim	Pyr_redox	2	1	2
tRNA-synt_2b	tRNA-synt_2b	2	1	2
NUDIX	NUDIX	1	1	2
tRNA-synt_2b	HGTP_anticodon	1	1	2
Aminotran_3	Aminotran_3	1	1	2
Cpn60_TCP1	Cpn60_TCP1	1	12	1
Flavodoxin_1	Flavodoxin_1	1	6	1
Hexapep	Hexapep	2	5	1
CPSase_L_chain	CPSase_L_chain	1	4	1
Gp_dh_C	Gp_dh_N	1	4	1
DJ-1_PfpI	DJ-1_PfpI	1	4	1
CTP_transf_2	CTP_transf_2	1	4	1
CTP_synth_N	CTP_synth_N	1	4	1
CPSase_L_D2	CPSase_L_chain	1	4	1
Gp_dh_C	Gp_dh_C	1	4	1
Gp_dh_N	Gp_dh_N	1	4	1
CPSase_L_D2	CPSase_L_D2	1	4	1
CTP_synth_N	GATase	1	4	1
Transket_pyr	Transket_pyr	1	3	1
GATase	CPSase_L_D3	1	3	1
CPSase_L_D2	GATase	1	3	1
S1	S1	4	2	1
ATP-synt_ab	ATP-synt_ab	3	2	1
ATP-synt_ab	ATP-synt_ab_C	2	2	1
PK_C	PK_C	2	2	1
PK	PK	2	2	1
ATP-synt_ab_N	ATP-synt_ab_N	2	2	1
ATP-synt_ab	ATP-synt_ab_N	2	2	1
PK_C	PK	2	2	1
ATP-synt_ab_C	ATP-synt_ab_C	2	2	1
Transketolase_N	Transketolase_N	1	2	1
TPP_enzyme_N	TPP_enzyme_N	1	2	1
TPP_enzyme_N	TPP_enzyme_M	1	2	1
TPP_enzyme_C	TPP_enzyme_M	1	2	1
CPSase_sm_chain	CPSase_L_D3	1	2	1
CPSase_L_D2	CPSase_L_D3	1	2	1
Transaldolase	Transaldolase	1	2	1
CPSase_L_chain	CPSase_L_D3	1	2	1
UBA	GTP_EFTU	1	2	1
TPP_enzyme_N	TPP_enzyme_C	1	2	1
Catalase	Catalase	1	2	1
TPP_enzyme_C	TPP_enzyme_C	1	2	1
TPP_enzyme_M	TPP_enzyme_M	1	2	1
CPSase_L_D3	CPSase_L_D3	1	2	1
CPSase_L_D2	CPSase_sm_chain	1	2	1
Adenylsucc_synt	Adenylsucc_synt	1	1	1
Cpn10	Cpn60_TCP1	1	1	1
E3_binding	Pyr_redox_dim	1	1	1
E1_dh	E1_dh	1	1	1
SAICAR_synt	SAICAR_synt	1	1	1
AIRC	AIRC	1	1	1
Rib_5-P_isom_A	Rib_5-P_isom_A	1	1	1
OTCace_N	OTCace	1	1	1
E3_binding	Pyr_redox	1	1	1
Cys_Met_Meta_PP	Cys_Met_Meta_PP	1	1	1
Lyase_1	Lyase_1	1	1	1
ALAD	ALAD	1	1	1
CPSase_L_D2	MGS	1	1	1
OTCace_N	OTCace_N	1	1	1
OTCace	OTCace	1	1	1
