# Supplementary material for: Reuse of structural domain–domain interactions in protein networks
Source: BMC Bioinformatics. 2007 Jul 18;8:259. doi: 10.1186/1471-2105-8-259 (PMC1940023; doi:10.1186/1471-2105-8-259)
Supplement: Additional file 4 — iPfam_frequencies. An Excel file containing the frequencies of each of the iPfam domains for all five species, i.e. the number of proteins containing the respective domain. [file 1471-2105-8-259-S4.xls]

## Sheet: Yeast
iPfam id	Occurences
Pkinase	113
WD40	89
Helicase_C	69
Zn_clus	49
DEAD	48
RRM_1	47
zf-C2H2	36
AAA	33
ABC_tran	30
Mito_carr	30
HEAT	25
Ras	24
PH	24
TPR_1	22
SH3_1	22
zf-C3HC4	22
Hydrolase	22
DnaJ	21
Metallophos	20
ADH_N	19
Ank	17
SNF2_N	17
ADH_zinc_N	16
LSM	15
Myb_DNA-binding	15
UQ_con	14
HSP70	14
UCH	14
Proteasome	14
GTP_EFTU	14
FHA	14
Aldo_ket_red	14
Cyclin_N	14
rve	13
Pyr_redox_2	13
PX	13
Acetyltransf_1	13
Abhydrolase_1	13
GTP_EFTU_D2	13
F-box	12
E1-E2_ATPase	12
adh_short	12
MMR_HSR1	11
Pribosyltran	11
efhand	11
Aminotran_1_2	11
LRR_1	11
RhoGAP	11
SNARE	10
PGAM	10
Exo_endo_phos	10
C2	10
ABC_membrane	10
Bromodomain	10
Thioredoxin	10
Cpn60_TCP1	10
Pyr_redox	10
AMP-binding	10
BRCT	10
Actin	9
Rhodanese	9
HATPase_c	9
CBS	9
UBA	9
tRNA-synt_2b	9
Glyco_transf_15	9
Aldedh	9
Histone	9
GATase	9
Pkinase_C	8
Adaptin_N	8
bZIP_1	8
ThiF	8
PI3_PI4_kinase	8
IBN_N	8
Pro_isomerase	8
SET	8
tRNA_anti	8
GATA	8
KH_1	8
NUDIX	7
PAP2	7
PP2C	7
BNR	7
UBX	7
TPP_enzyme_C	7
Peptidase_M16_C	7
Iso_dh	7
TPP_enzyme_N	7
Cation_ATPase_N	7
PUF	7
SMC_N	7
Peptidase_M16	7
MIR	7
HMG_box	7
Arf	7
Cys_Met_Meta_PP	7
CUE	7
Asp	7
HLH	7
PALP	7
TPP_enzyme_M	7
Brix	6
GST_C	6
HMGL-like	6
NAD_binding_1	6
CPSase_L_chain	6
DSPc	6
Clat_adaptor_s	6
Oxysterol_BP	6
EMP24_GP25L	6
Ribosomal_L7Ae	6
Cyt-b5	6
GATase_2	6
dCMP_cyt_deam_1	6
MIF4G	6
Acid_phosphat_A	6
CPSase_L_D2	6
ArfGap	6
2-Hacid_dh_C	6
MutS_V	6
Kinesin	6
Flavodoxin_1	6
Cyclin_C	6
Methyltransf_11	6
Glutaredoxin	6
Kelch_1	6
tRNA-synt_2	6
Alpha-amylase	6
KOW	6
zf-CCCH	6
Homeobox	6
Peptidase_M24	6
HGTP_anticodon	6
ubiquitin	6
Epimerase	6
EFG_C	6
MutS_III	6
CTP_transf_2	5
Sel1	5
FYVE	5
XPG_N	5
Sec23_trunk	5
HECT	5
Syntaxin	5
GST_N	5
SAP	5
RNase_PH	5
Y_phosphatase2	5
DnaJ_C	5
Synaptobrevin	5
Sec7	5
CRAL_TRIO	5
DnaJ_CXXCXGXG	5
Myosin_head	5
Hist_deacetyl	5
DAO	5
BAH	5
Peptidase_M28	5
PBD	5
MutS_II	5
LisH	5
WW	5
UIM	5
Cation_ATPase_C	5
CRAL_TRIO_N	5
zf-Tim10_DDP	5
S4	5
zf-CCHC	5
Hexokinase_1	5
XPG_I	5
CorA	5
2-Hacid_dh	4
GTP_EFTU_D3	4
Arrestin_C	4
Glyco_transf_20	4
Flavoprotein	4
CH	4
GHMP_kinases_N	4
zf-Sec23_Sec24	4
Hexokinase_2	4
RasGEF_N	4
Tubulin	4
ACT	4
Cytochrom_B_N	4
SAM_2	4
FAD_binding_6	4
Peptidase_S8	4
EFG_IV	4
MutS_IV	4
PUA	4
DJ-1_PfpI	4
FKBP_C	4
Mov34	4
Cullin	4
ATP-synt_ab_C	4
Exonuc_X-T	4
Tubulin_C	4
DNA_mis_repair	4
tRNA-synt_1g	4
ATP-synt_ab	4
HhH-GPD	4
DNA_pol_B	4
Prefoldin_2	4
Sec1	4
Anticodon_1	4
PfkB	4
S1	4
SRF-TF	4
Sec23_BS	4
tRNA-synt_1b	4
Phos_pyr_kin	4
Gelsolin	4
A_deaminase	4
VHS	4
ATP-synt_ab_N	4
Enolase_C	4
Glycos_transf_1	4
Vps4_C	4
ATP-synt_C	4
MutS_I	4
CAP_GLY	4
DNA_pol_B_exo	4
Hexapep	4
RNase_PH_C	4
Aconitase	4
HSF_DNA-bind	4
GHMP_kinases_C	4
PA	4
AhpC-TSA	4
FAD_binding_2	4
RasGAP	4
RNA_pol_L	4
TFIIS_C	4
Aminotran_3	4
Enolase_N	4
Response_reg	4
SIR2	4
IF-2B	4
Aconitase_C	4
6PF2K	4
LIM	4
Cellulase	4
RasGEF	4
AA_kinase	4
PGM_PMM_I	4
Biotin_carb_C	4
FAD_binding_4	4
Prenyltrans	4
SMC_hinge	4
Radical_SAM	4
Sec23_helical	4
Transket_pyr	4
Adap_comp_sub	4
THF_DHG_CYH_C	3
IMPDH	3
RNA_pol_Rpb2_3	3
SWIB	3
CBFD_NFYB_HMF	3
Nop	3
PseudoU_synth_2	3
Peptidase_M1	3
Ribonuc_L-PSP	3
Ribosomal_L5_C	3
SNO	3
HMA	3
CN_hydrolase	3
Dynamin_N	3
Inositol_P	3
Cu-oxidase_3	3
PGM_PMM_II	3
MGS	3
RNA_pol_Rpb1_3	3
Aminotran_5	3
Gp_dh_C	3
COX4	3
Transketolase_C	3
FGGY_N	3
HIT	3
Ldh_1_C	3
Rep_fac_C	3
Y_phosphatase	3
Ran_BP1	3
M20_dimer	3
RNA_pol_Rpb2_5	3
V-SNARE	3
Nol1_Nop2_Fmu	3
TRAPP_Bet3	3
Amidohydro_1	3
ELFV_dehydrog	3
PLA2_B	3
UBACT	3
Subtilisin_N	3
Abhydro_lipase	3
GYF	3
TENA_THI-4	3
La	3
RNA_pol_Rpb1_4	3
Ribosomal_S14	3
Ribonuclease_3	3
ECH	3
FGGY_C	3
polyprenyl_synt	3
Ribosomal_L4	3
Clathrin	3
FAD_binding_1	3
Ribosomal_L24e	3
Peptidase_S10	3
Rad51	3
RNA_pol_Rpb2_6	3
Ribosomal_S2	3
tRNA-synt_1	3
Cu-oxidase	3
Peptidase_M20	3
Lyase_1	3
UvrD-helicase	3
cNMP_binding	3
HORMA	3
Cofilin_ADF	3
RNA_pol_Rpb2_1	3
NTP_transf_2	3
TGS	3
Asn_synthase	3
MIP	3
ANTH	3
RNA_pol_Rpb1_5	3
STAS	3
Glyco_hydro_47	3
tRNA_SAD	3
AAA_2	3
HD	3
IQ	3
RNA_pol_Rpb2_7	3
PGM_PMM_IV	3
tRNA-synt_1c	3
Methyltransf_12	3
FAD-oxidase_C	3
RNA_pol_Rpb1_1	3
Lactamase_B	3
RNA_pol_Rpb2_2	3
ACPS	3
Nucleoporin2	3
PseudoU_synth_1	3
THF_DHG_CYH	3
ADK	3
Citrate_synt	3
Phosphodiest	3
GSHPx	3
Ribosomal_L13	3
Arrestin_N	3
Ribosomal_L6	3
Alpha_adaptinC2	3
Bac_rhodopsin	3
NAC	3
RhoGEF	3
Ribosomal_L5	3
RNA_pol_Rpb7_N	3
Aldose_epim	3
Prefoldin	3
Pyr_redox_dim	3
RNA_POL_M_15KD	3
Cu-oxidase_2	3
FtsJ	3
Pyridox_oxidase	3
Ribosomal_S4	3
Peptidase_M41	3
RNA_pol_Rpb1_2	3
Gp_dh_N	3
NAD_kinase	3
Peptidase_S24	3
Glyco_hydro_16	3
PBP	3
Glyco_hydro_17	3
Ldh_1_N	3
Carn_acyltransf	3
ADK_lid	2
Asparaginase	2
CK_II_beta	2
DAHP_synth_1	2
Oxidored_FMN	2
Rad52_Rad22	2
Ribosomal_L22	2
Ribosomal_S9	2
Semialdhyde_dh	2
PA14	2
FH2	2
Ribosomal_L14	2
S-AdoMet_synt_C	2
Transketolase_N	2
CS	2
Skp1_POZ	2
6PGD	2
Amidase	2
PPTA	2
Prenyltransf	2
Vps5	2
Ku_C	2
Mtap_PNP	2
Ribosomal_L2_C	2
Thiolase_N	2
Arg_tRNA_synt_N	2
Chorismate_bind	2
Pyridoxal_deC	2
Ribosomal_S5	2
Sdh_cyt	2
tRNA-synt_1d	2
G-alpha	2
Ribosomal_L11	2
Ribosomal_S13	2
RrnaAD	2
SpoU_methylase	2
FtsH_ext	2
Glyco_hydro_18	2
Recep_L_domain	2
14-3-3	2
COX1	2
UDPGP	2
DUF933	2
GDPD	2
ATP-cone	2
Dak1	2
GDI	2
PI3Ka	2
Ribosomal_L23	2
Semialdhyde_dhC	2
tRNA_int_endo	2
BRO1	2
HSP90	2
Ribosomal_S19	2
NAD_Gly3P_dh_C	2
GCV_T_C	2
CPSase_sm_chain	2
RIO1	2
BAR	2
Hom_end	2
NAD_binding_2	2
Ribonuc_red_lgN	2
Drf_GBD	2
Dynamin_M	2
HMG-CoA_red	2
Ku_N	2
AIRS	2
Glucosamine_iso	2
Ribosomal_L3	2
Thiolase_C	2
LeuA_dimer	2
TFR_dimer	2
Cytochrom_C	2
ICL	2
PGM_PMM_III	2
Pyrophosphatase	2
Ribosomal_L2	2
Ribosomal_S5_C	2
Anth_synt_I_N	2
ERCC4	2
Peptidase_S9	2
Ribosomal_L11_N	2
zf-AN1	2
Lectin_leg-like	2
dsrm	2
TIG	2
Dak2	2
ELFV_dehydrog_N	2
p450	2
PK	2
DALR_1	2
DNA_ligase_A_M	2
IPK	2
Motile_Sperm	2
CDC48_N	2
Ribosomal_L15e	2
TFIIS_M	2
Glycos_transf_2	2
RNA_pol_A_bac	2
U-box	2
Hom_end_hint	2
Ribonuc_red_lgC	2
Ribosomal_S10	2
Globin	2
R3H	2
SCP	2
AIRS_C	2
His_biosynth	2
LAGLIDADG_1	2
SHMT	2
GAT	2
WH2	2
Chromo	2
OTCace	2
RA	2
Ribosomal_L21e	2
Ribosomal_S7	2
BPL_LipA_LipB	2
Fer2	2
IBR	2
Catalase	2
Ribosomal_S15	2
S-AdoMet_synt_N	2
Transaldolase	2
Arm	2
Peptidase_C48	2
Ribosomal_L37e	2
tRNA-synt_2d	2
Ligase_CoA	2
PRK	2
GFO_IDH_MocA	2
Fe-S_biosyn	2
mRNA_triPase	2
PK_C	2
BSD	2
PLDc	2
DUF171	2
ETF	2
IATP	2
NTF2	2
PYC_OADA	2
MutL_C	2
SRP54	2
NAD_Gly3P_dh_N	2
Ribonuc_red_sm	2
Ribosomal_S11	2
TP_methylase	2
CTP_synth_N	2
E1_dh	2
LCM	2
FSH1	2
OTCace_N	2
Ribosomal_S8	2
DcpS	2
IMS	2
Succ_DH_flav_C	2
ApbA	2
HSP20	2
MaoC_dehydratas	2
PFK	2
Ribosomal_S17	2
S-AdoMet_synt_M	2
TFIIB	2
CPSase_L_D3	2
Evr1_Alr	2
MA3	2
eIF-5a	2
PDZ	2
PP-binding	2
ApbA_C	2
Ku	2
AICARFT_IMPCHas	2
TruB_N	2
Myosin_N	2
Polysacc_deac_1	2
TFIID-18kDa	2
Choline_kinase	2
NTP_transferase	2
SCO1-SenC	2
TauD	2
tRNA-synt_1c_C	2
CSE2	2
SRP54_N	2
Aminotran_4	2
Formyl_trans_N	2
Ribosomal_L1	2
Ribosomal_S12	2
Spermine_synth	2
PAP1	2
AMP_N	2
HRDC	2
LAGLIDADG_2	2
E3_binding	2
RF-1	2
RNA_pol_Rpb2_4	2
Aha1_N	2
DPPIV_N	2
ketoacyl-synt	1
Pterin_4a	1
RTC_insert	1
XPA_C	1
Peptidase_A22B	1
F_bP_aldolase	1
GDC-P	1
HEAT_PBS	1
IF4E	1
PI-PLC-Y	1
TFIIA_gamma_C	1
tRNA-synt_2c	1
PPP5	1
DUF1900	1
DHHA1	1
MoCF_biosynth	1
PhzC-PhzF	1
ACOX	1
APC10	1
DSS1_SEM1	1
eRF1_3	1
Gal4_dimer	1
MAP1_LC3	1
Ribosomal_S18	1
Sua5_yciO_yrdC	1
Suc_Fer-like	1
Rep_fac-A_3	1
MAGE	1
Rieske	1
Trypsin	1
BAG	1
COX5A	1
DNA_gyraseB	1
eIF-6	1
Glyco_transf_28	1
Linker_histone	1
PEPCK_ATP	1
RNA_pol_Rpb8	1
Topoisom_I_N	1
Drf_FH3	1
IlvN	1
CDC37_C	1
Alk_phosphatase	1
DUF59	1
QRPTase_C	1
Saccharop_dh	1
AIRC	1
ATP-synt_A	1
DHBP_synthase	1
Fasciclin	1
Glu_synthase	1
Pantoate_transf	1
RNA_pol_N	1
DUF858	1
Shikimate_dh_N	1
Ydc2-catalyt	1
DNA_photolyase	1
HEM4	1
Isochorismatase	1
RNase_HII	1
TFIID_20kDa	1
Arginosuc_synth	1
TYW3	1
Exo70	1
GARS_N	1
Guanylate_kin	1
Peptidase_C14	1
Methyltransf_4	1
Orn_Arg_deC_N	1
Ribosomal_L18p	1
TBCA	1
NmrA	1
Mur_ligase_M	1
CRM1_C	1
DapB_N	1
GRIP	1
HTH_3	1
Pex14_N	1
SRP_SPB	1
ACBP	1
DNA_RNApol_7kD	1
EPSP_synthase	1
HPPK	1
Malate_synthase	1
NAD_synthase	1
Pro_CA	1
SpoU_sub_bind	1
CAP_C	1
Lipase_3	1
PCRF	1
Aldolase_II	1
ATP-synt_F	1
DHquinase_I	1
EAP30	1
Glyco_hydro_28	1
PCNA_N	1
Polyketide_cyc	1
Rho_GDI	1
Ribosomal_L39	1
RNA_pol_Rpb5_C	1
SKI	1
Thymidylate_kin	1
Ion_trans_2	1
Alpha-mann_mid	1
CAS_CSE1	1
HisG	1
Ketoacyl-synt_C	1
OMPdecase	1
AdoHcyase	1
AMMECR1	1
FAA_hydrolase	1
IGPD	1
mRNA_cap_C	1
RIIa	1
TFIID-31kDa	1
UEV	1
AHSA1	1
MIF4G_like	1
2OG-FeII_Oxy	1
GXGXG	1
INCENP_ARK-bind	1
APG12	1
CDC48_2	1
PIG-L	1
Esterase	1
GalP_UDP_tr_C	1
MAS20	1
PGI	1
Pterin_bind	1
Ribosomal_L15	1
S-methyl_trans	1
SurE	1
TAF4	1
Glyco_transf_8	1
malic	1
COX5B	1
FMN_dh	1
Glycos_trans_3N	1
LMWPc	1
Peptidase_C12	1
PRA-CH	1
RNase_P_Rpp14	1
Sod_Cu	1
Topoisom_I	1
Ureidogly_hydro	1
CDC37_M	1
Alpha-amylase_C	1
Clp_N	1
PAP_central	1
QRPTase_N	1
Transferase	1
Peptidase_M14	1
CoaE	1
DHH	1
Dynein_light	1
FBPase	1
Mur_ligase_C	1
PAP_RNA-bind	1
RCC1	1
RNA_pol_Rpb1_7	1
Shikimate_DH	1
BRF1	1
eIF2_C	1
CAF1	1
GAF	1
NAPRTase	1
WH1	1
Adenylsucc_synt	1
ArsA_ATPase	1
Chorismate_synt	1
F-actin_cap_A	1
Methyltransf_6	1
Orn_DAP_Arg_deC	1
tRNA-synt_1e	1
KH_2	1
Rapamycin_bind	1
BPL_C	1
FAD_binding_7	1
GTP1_OBG	1
SSB	1
CAP_N	1
G-gamma	1
GSH_synth_ATP	1
Hpt	1
MAM33	1
NDK	1
zf-FPG_IleRS	1
Rad9_Rad53_bind	1
COX7C	1
Glyco_hydro_31	1
LON	1
Peptidase_C1_2	1
Allantoicase	1
B3_4	1
COX2	1
DHFR_1	1
Glyco_hydro_32N	1
HK	1
PCNA_C	1
RNA_pol_Rpb5_N	1
Smg4_UPF3	1
TIM	1
TruD	1
Tyr-DNA_phospho	1
OGG_N	1
XPC-binding	1
Ala_racemase_N	1
HisKA	1
P_proprotein	1
RVP	1
AdoHcyase_NAD	1
ATP-grasp	1
ATP_bind_4	1
Heme_oxygenase	1
IGPS	1
mRNA_cap_enzyme	1
RNA_pol	1
TFIIF_beta	1
tRNA_m1G_MT	1
bZIP_2	1
MIF4G_like_2	1
PI3K_C2	1
TAFII28	1
Acyl-CoA_dh_M	1
APS_kinase	1
DUF159	1
ETF_alpha	1
GalP_UDP_transf	1
GTP_cyclohydro2	1
I_LWEQ	1
Meth_synt_2	1
Nop10p	1
PGK	1
SAICAR_synt	1
MoeZ_MoeB	1
APC2	1
Malic_M	1
Beach	1
COX6A	1
DNA_pol_A	1
fn3	1
NAD_binding_3	1
PRA-PH	1
RnaseH	1
Sod_Fe_N	1
Toprim	1
MAT1	1
NAD_binding_5	1
TFIIH_BTF_p62_N	1
Amino_oxidase	1
E1_DerP2_DerF2	1
L15	1
PB1	1
AlaDh_PNT_C	1
DHHA2	1
Fe-ADH	1
ParBc	1
PMSR	1
ResIII	1
Ribosomal_L32p	1
UCR_14kD	1
MED7	1
HSCB_C	1
Cse1	1
ProRS-C_1	1
Cytochrom_C1	1
DUF336	1
F420_oxidored	1
GCV_H	1
Ham1p_like	1
IDO	1
Phosphorylase	1
TFIIA	1
MAD	1
Meth_synt_1	1
RPA_C	1
DCP2	1
UDG	1
AP_endonuc_2	1
eRF1_1	1
G6PD_N	1
GSH_synthase	1
Mannitol_dh	1
NMT	1
peroxidase	1
Profilin	1
Ribosomal_L12	1
SRP14	1
Put_Phosphatase	1
DKCLD	1
Redoxin	1
Endonuclease_NS	1
SGS	1
3_5_exonuc	1
B5	1
COX2_TM	1
DIM1	1
EF1_GNE	1
Glyco_hydro_38	1
PDEase_I	1
Ribosomal_L44	1
RNA_pol_Rpb6	1
SNase	1
TMP-TENI	1
Carb_kinase	1
Cupin_5	1
UBA_3	1
Tyr_Deacylase	1
RVT_1	1
TPK_B1_binding	1
ATP-sulfurylase	1
Clathrin_propel	1
DUF77	1
Gln-synt_C	1
IlvC	1
PABP	1
Ribosomal_L27	1
Seryl_tRNA_N	1
Trp_syntA	1
DUF836	1
ATP-grasp_2	1
CenpB-DNA-bind	1
DNA_ligase_A_C	1
FMN_red	1
TBP	1
Voltage_CLC	1
Acyl_CoA_thio	1
CKS	1
GARS_A	1
GTP_cyclohydroI	1
DNA_binding_1	1
Ribosomal_L16	1
Ribosomal_S3_C	1
SAM_decarbox	1
TAF	1
Lon_C	1
EIF_2_alpha	1
Glyoxalase	1
MATH	1
Beta_elim_lyase	1
COX6B	1
DNA_primase_lrg	1
FolB	1
Glycos_transf_3	1
Lysine_decarbox	1
PRAI	1
Rotamase	1
Sod_Fe_C	1
vATP-synt_AC39	1
HisG_C	1
Mo25	1
CoA_binding	1
EB1	1
Glu_syn_central	1
HR1	1
Rad50_zn_hook	1
Scramblase	1
Transglut_core	1
AlaDh_PNT_N	1
ALAD	1
ATP-synt_DE_N	1
Coprogen_oxidas	1
DHO_dh	1
Fe_hyd_lg_C	1
Glyco_hydro_15	1
Histidinol_dh	1
PAS	1
POLO_box	1
Ribosomal_L35p	1
Thr_dehydrat_C	1
UCR_TM	1
Rib_5-P_isom_A	1
Glyco_hydro_38C	1
Rap1-DNA-bind	1
Carboxyl_trans	1
RTC	1
C1_1	1
F_actin_cap_B	1
GCV_T	1
MmgE_PrpD	1
PI-PLC-X	1
Rad21_Rec8	1
Ribosomal_L21p	1
SelR	1
TFIIA_gamma_N	1
CobW_C	1
Hydrolase_3	1
DUF1899	1
Fer4	1
RNA_pol_Rpb1_6	1
DS	1
eRF1_2	1
G6PD_C	1
NMT_C	1
Prp18	1
SRP19	1
BATS	1
Mannitol_dh_C	1
Rep_fac-A_C	1
Glyco_tran_28_C	1
Peptidase_C54	1
Skp1	1
tRNA_bind	1
COX3	1
DMRL_synthase	1
Fibrillarin	1
HMG_CoA_synt_N	1
Topoisom_bac	1
PTH2	1
PrmA	1
EGF_2	1
zf-NADH-PPase	1
GFO_IDH_MocA_C	1
TPK_catalytic	1
ATP-synt	1
CMD	1
DFP	1
dUTPase	1
Flavokinase	1
Gln-synt_N	1
Inos-1-P_synth	1
Mss4	1
Pantoate_ligase	1
Ribosomal_L29	1
SH2	1
Thi4	1
ESCRT-II	1
SGL	1
Leuk-A4-hydro_C	1
BTB	1
DNA_ligase_A_N	1
Isoamylase_N	1
RNA_pol_Rpb4	1
Vps36	1
Acyl_transf_1	1
Arginase	1
Cytochrom_B_C	1
ClpS	1
GIY-YIG	1
GARS_C	1
Guanylate_cyc	1
IBB	1
Methyltransf_1N	1
Ribosomal_L17	1
UCR_UQCRX_QCR9	1
Glyco_hydro_32C	1
GCD14	1
GMP_synt_C	1
Abhydrolase_2	1
BIR	1
Cpn10	1
DNA_primase_S	1
Homoserine_dh	1
Maf	1
PMI_typeI	1
cobW	1
ATP-synt_Eps	1
DHQ_synthase	1
Ferrochelatase	1
PC4	1
PolyA_pol	1
Ribosomal_L37ae	1
SIS	1
Thymidylat_synt	1
UcrQ	1
DCP1	1
CPDase	1
HMG_CoA_synt_C	1
HHH	1

## Sheet: E. coli
iPfam id	Occurences
ABC_tran	29
Response_reg	13
HATPase_c	11
HTH_1	9
Peripla_BP_1	9
Fer4	9
Molydop_binding	8
GntR	8
LysR_substrate	8
Aminotran_1_2	8
Trans_reg_C	8
Molybdopterin	8
Helicase_C	7
Pyr_redox_2	7
DEAD	7
tRNA_anti	7
Pyr_redox	6
HAMP	6
GTP_EFTU	6
Pribosyltran	6
GTP_EFTU_D2	6
adh_short	6
S1	6
GerE	5
tRNA-synt_2	5
Hexapep	5
PTS_EIIA_2	5
AAA	5
S4	5
Aldedh	5
PAS	5
Sigma54_activat	5
Hydrolase	5
Fer2	4
HisKA	4
Hpt	4
Acetyltransf_1	4
ADH_zinc_N	4
ADH_N	4
Peptidase_M24	4
TonB_dep_Rec	4
Plug	4
DeoR	4
Molybdop_Fe4S4	4
NTP_transferase	4
Methyltransf_11	4
PALP	4
GATase	4
HTH_AraC	4
Thioredoxin	4
HTH_8	4
DAO	4
Aminotran_5	4
ACT	3
Phage_integrase	3
CoA_trans	3
ECH	3
FGGY_N	3
Radical_SAM	3
OKR_DC_1	3
FAD_binding_2	3
GFO_IDH_MocA	3
NUDIX	3
FGGY_C	3
UTRA	3
OKR_DC_1_C	3
Succ_DH_flav_C	3
GST_N	3
tRNA-synt_2b	3
Mur_ligase_C	3
PEP-utilizers_C	3
TPP_enzyme_M	3
MoCF_biosynth	3
GFO_IDH_MocA_C	3
MerR	3
SMC_N	3
DAHP_synth_1	3
OKR_DC_1_N	3
GAF	3
TetR_N	3
GATase_2	3
PTA_PTB	3
TPP_enzyme_C	3
Aldo_ket_red	3
Fe-ADH	3
TarH	3
Ferritin	3
PfkB	3
Glycos_transf_2	3
F_bP_aldolase	3
EAL	3
PEP-utilizers	3
Porin_1	3
TPP_enzyme_N	3
Fumerase_C	3
Oxidored_q6	3
Epimerase	3
OEP	3
Mur_ligase_M	3
FKBP_C	3
ATP-synt_ab	3
HD	3
Toprim	3
AAA_2	3
DHHA1	2
Glyoxalase	2
Glyco_hydro_2_C	2
MMR_HSR1	2
Orn_Arg_deC_N	2
Usp	2
HTH_11	2
PTS-HPr	2
BPL_LipA_LipB	2
Sigma70_r2	2
SBP_bac_5	2
Transaldolase	2
DnaJ	2
Aldolase_II	2
DnaJ_C	2
P-II	2
Pili_assembly_C	2
Ribonuc_L-PSP	2
M20_dimer	2
PGM_PMM_IV	2
UPF0051	2
Anticodon_1	2
Clp_N	2
Flavodoxin_1	2
IclR	2
GST_C	2
tRNA_SAD	2
MerR-DNA-bind	2
ATP-synt_ab_C	2
AP_endonuc_2	2
CTP_transf_2	2
Mur_ligase	2
PDZ	2
TP_methylase	2
DJ-1_PfpI	2
tRNA_bind	2
Glyco_hydro_2_N	2
Orn_DAP_Arg_deC	2
Ribul_P_3_epim	2
UvrD-helicase	2
ketoacyl-synt	2
BMC	2
HhH-GPD	2
NiFeSe_Hases	2
PG_binding_1	2
Peptidase_M20	2
Cys_Met_Meta_PP	2
SEC-C	2
Glycos_transf_1	2
PK	2
4HBT	2
Gly_kinase	2
HSP20	2
PGM_PMM_I	2
IMS	2
DeoC	2
Lyase_1	2
NAD_binding_2	2
PseudoU_synth_2	2
Shikimate_DH	2
ATP-synt_ab_N	2
rve	2
3_5_exonuc	2
FolB	2
Gp_dh_N	2
PNP_UDP_1	2
Trypsin	2
OTCace	2
Ketoacyl-synt_C	2
Pyr_redox_dim	2
Nitroreductase	2
PGAM	2
HTH_3	2
ATP-cone	2
Cupin_2	2
OMPdecase	2
PK_C	2
ROK	2
Transposase_11	2
Gly_radical	2
PGM_PMM_II	2
Pyridoxal_deC	2
IMPDH	2
Bac_DNA_binding	2
E3_binding	2
HTH_IclR	2
PQQ	2
Exonuc_X-T	2
HGTP_anticodon	2
Gp_dh_C	2
PEP-utilisers_N	2
OTCace_N	2
RF-1	2
YbaK	2
Beta_elim_lyase	2
Metalloenzyme	2
Ligase_CoA	2
Semialdhyde_dh	2
tRNA-synt_1	2
AsnC_trans_reg	2
Aminotran_3	2
Ribonuc_red_sm	2
Topoisom_bac	2
Shikimate_dh_N	2
Glyco_hydro_2	2
HSP70	2
OpuAC	2
PGM_PMM_III	2
CoA_binding	2
ABM	2
Bac_DnaA	2
SBP_bac_1	2
Formyl_trans_N	2
Pili_assembly_N	2
CBS	2
dUTPase	2
GSPII_E	2
Semialdhyde_dhC	2
Form-deh_trans	2
Asp_Glu_race	2
EFG_C	2
PAP2	2
Metallophos	1
RNA_pol_A_bac	1
tRNA-synt_2d	1
AIRS	1
CM_2	1
DNA_pol3_beta	1
FAD_binding_1	1
HSP90	1
Rep_3	1
Ribosomal_S9	1
SpoA	1
Na_H_antiport_1	1
GDPD	1
KH_1	1
Proteasome	1
ThiF	1
Acetate_kinase	1
Bac_luciferase	1
DHBP_synthase	1
Fe-S_biosyn	1
Mannitol_dh	1
NDK	1
PFL	1
Ribosomal_S10	1
Sigma70_ner	1
Tubulin	1
iPGM_N	1
dCMP_cyt_deam_2	1
Peptidase_M16_C	1
5-FTHF_cyc-lig	1
Asparaginase	1
Cu_amine_oxidN3	1
DUF386	1
Fucose_iso_C	1
GreA_GreB	1
LamB	1
MutS_II	1
Peptidase_M16	1
PRD	1
Ribosomal_L15	1
ThiG	1
Fucose_iso_N1	1
NikR_C	1
Alk_phosphatase	1
GTP_EFTU_D3	1
NTP_transf_2	1
RNA_pol_Rpb1_5	1
UDG	1
Coprogen_oxidas	1
Glycos_trans_3N	1
HycI	1
RNA_pol_Rpb2_1	1
Thr_dehydrat_C	1
YjeF_N	1
NiFe_dehyd_N	1
2-Hacid_dh	1
CSD	1
Glu_syn_central	1
LysM	1
Transket_pyr	1
ADK	1
CAT_RBD	1
DNA_gyraseB	1
ErfK_YbiS_YhnG	1
Glutaredoxin	1
MinC_C	1
PyrI	1
Ribosomal_S5	1
SKI	1
FAD_syn	1
PNPase	1
SRP54_N	1
B3_4	1
DapB_C	1
E1-E2_ATPase	1
GalP_UDP_tr_C	1
LuxS	1
NAD_binding_1	1
Peptidase_S24	1
Pro_CA	1
Ribosomal_L2_C	1
Seryl_tRNA_N	1
AlkA_N	1
EFG_IV	1
PCRF	1
RNase_PH_C	1
2-Hacid_dh_C	1
PhdYeFM	1
FMN_dh	1
IspD	1
PMSR	1
Ribosomal_L11	1
S-AdoMet_synt_N	1
MoeZ_MoeB	1
HSCB_C	1
Phos_pyr_kin	1
GMP_synt_C	1
MGS	1
RNA_pol_Rpb1_1	1
AIRS_C	1
Citrate_synt	1
DNA_pol3_beta_2	1
MoaE	1
Phage_lysozyme	1
Resolvase	1
SufE	1
BATS	1
Hydrolase_3	1
cobW	1
ThiS	1
Aconitase	1
DHDPS	1
EF_TS	1
GLF	1
MarR	1
PTS_EIIA_1	1
Ribosomal_S2	1
Sigma70_r1_2	1
ATP_bind_3	1
CTP_synth_N	1
Lipocalin_2	1
CoA_transf_3	1
Fer2_2	1
HRDC	1
Sigma70_r4	1
5_3_exonuc_N	1
AstB	1
DUF520	1
G3P_antiterm	1
GreA_GreB_N	1
Ldh_1_N	1
MutS_III	1
Peptidase_M17	1
PP-binding	1
Ribosomal_L19	1
Transgly	1
Trigger_N	1
Fucose_iso_N2	1
ydhR	1
AMP-binding	1
DSPc	1
GXGXG	1
RNA_pol_Rpb2_3	1
VWA	1
Amidohydro_1	1
Cpn10	1
DnaJ_CXXCXGXG	1
ICL	1
MOSC	1
Pantoate_ligase	1
Ribonuc_red_lgN	1
RNA_pol_Rpb2_2	1
TIM	1
YscJ_FliF	1
ATP-grasp_2	1
DapB_N	1
Glyco_hydro_31	1
Ribonuclease_3	1
Transpeptidase	1
ADK_lid	1
Catalase	1
DNA_III_psi	1
GIY-YIG	1
MinC_N	1
PyrI_C	1
Ribosomal_S5_C	1
Sod_Fe_N	1
UPF0054	1
Catalase-rel	1
Meth_synt_1	1
CMAS	1
FMN_red	1
Polysacc_deac_1	1
Abhydrolase_1	1
B5	1
E1_dh	1
GalP_UDP_transf	1
Ribosomal_L3	1
DNA_pol3_delta	1
IlvN	1
tRNA-synt_1g	1
EIIA-man	1
PdxA	1
Arginase	1
CTP_transf_3	1
ClpS	1
KduI	1
Ribosomal_L11_N	1
S-AdoMet_synt_M	1
DUF718	1
PYNP_C	1
GHMP_kinases_C	1
DNA_photolyase	1
GTP1_OBG	1
RNA_pol_Rpb1_2	1
ALAD	1
CLP_protease	1
DNA_pol3_beta_3	1
Flavokinase	1
Glyco_hydro_3	1
HTH_5	1
MobB	1
Phe_tRNA-synt_N	1
Ring_hydroxyl_A	1
SurE	1
UxuA	1
SecA_SW	1
Bac_DnaA_C	1
Cpn60_TCP1	1
TOBE	1
Aconitase_C	1
Beta-lactamase	1
DHH	1
Enolase_C	1
Gln-synt_C	1
Histone_HNS	1
Ribosomal_S3_C	1
Sigma70_r3	1
TruD	1
SATase_N	1
Carboxyl_trans	1
Peptidase_M41	1
5_3_exonuc	1
DUF72	1
G6PD_N	1
GSH-S_ATP	1
Ldh_1_C	1
MutS_IV	1
PP_kinase	1
Ribosomal_L2	1
SecA_PP_bind	1
Transketolase_N	1
Trigger_C	1
SelB-wing_2	1
AMP_N	1
dsrm	1
RNA_pol_Rpb2_6	1
AlaDh_PNT_C	1
CPSase_L_chain	1
DSBA	1
Fimbrial	1
Glycos_transf_3	1
IF3_C	1
MR_MLE	1
Pantoate_transf	1
Ribonuc_red_lgC	1
zf-CHC2	1
PAS_3	1
dCMP_cyt_deam_1	1
Glyco_transf_8	1
malic	1
Ribosomal_L6	1
AhpC-TSA	1
CheW	1
DNA_methylase	1
Exonuc_V_gamma	1
HSP33	1
MIP	1
Ribosomal_S6	1
Sod_Fe_C	1
UPF0066	1
3D	1
Toprim_N	1
cNMP_binding	1
PPC	1
Abhydrolase_2	1
GTP_cyclohydro2	1
Lysine_decarbox	1
NAD_synthase	1
peroxidase	1
Ribosomal_L32p	1
SHMT	1
tRNA-synt_2c	1
TorD	1
PemK	1
3HCDH	1
Arginosuc_synth	1
Cu_amine_oxid	1
Pirin	1
Formyl_trans_C	1
LacAB_rpiB	1
MutH	1
Pep_deformylase	1
PolyA_pol	1
Ribosomal_L12	1
S-AdoMet_synt_C	1
Cu_amine_oxidN1	1
Redoxin	1
DNA_pol_B	1
MoeA_C	1
RNA_pol_Rpb1_3	1
Tubulin_C	1
Crp	1
DNA_pol3_chi	1
Glyco_hydro_3_C	1
HTH_7	1
PhoU	1
RNA_pol_A_CTD	1
SecA_DEAD	1
Glyco_transf_5	1
CPSase_L_D3	1
GGDEF	1
KOW	1
QRPTase_C	1
Adenylsucc_synt	1
DHO_dh	1
Enolase_N	1
Gln-synt_N	1
HlyD	1
PGI	1
PTS_EIIB	1
Ribosomal_S3_N	1
SIR2	1
UPF0027	1
AraC_E_bind	1
Cation_ATPase_N	1
RHH_1	1
SpoVT_AbrB	1
6PGD	1
ATP-synt	1
Dak1	1
DUF74	1
G6PD_C	1
GSH-S_N	1
MutS_V	1
Peptidase_S11	1
PPDK_N	1
Ribosomal_L22	1
DALR_1	1
PBP5_C	1
FimH_man-bind	1
Tyr_Deacylase	1
RNA_pol_Rpb2_7	1
AlaDh_PNT_N	1
CPSase_L_D2	1
dTDP_sugar_isom	1
FKBP_N	1
GMC_oxred_C	1
IlvC	1
MR_MLE_N	1
PLA1	1
RuvC	1
zf-dskA_traR	1
Peptidase_C26	1
AA_kinase	1
Malic_M	1
Rieske	1
tRNA-synt_1b	1
AIRC	1
Chor_lyase	1
DNA_mis_repair	1
MltA	1
Pyrophosphatase	1
Ribosomal_S7	1
Spermine_synth	1
Rrf2	1
zf-FPG_IleRS	1
DnaG_DnaB_bind	1
Isochorismatase	1
TGS	1
DFP	1
GDC-P	1
H-kinase_dim	1
Malate_synthase	1
NanE	1
PFK	1
PTE	1
Ribosomal_L4	1
tRNA-synt_2e	1
PrmA	1
Mannitol_dh_C	1
BPL_C	1
FAD_binding_7	1
HHH	1
3HCDH_N	1
AsnA	1
Cu_amine_oxidN2	1
DUF258	1
LacY_symp	1
MutS_I	1
PEPcase	1
polyprenyl_synt	1
Ribosomal_L14	1
SAICAR_synt	1
Abhydrolase_3	1
MutL_C	1
Aldose_epim	1
DNA_pol_B_exo	1
MoeA_N	1
RNA_pol_Rpb1_4	1
UBA	1
Aldolase	1
Cons_hypoth95	1
DNA_pol_A	1
FecCD	1
Glyco_hydro_4	1
Rhodanese	1
RNA_pol_L	1
YgbB	1
KH_2	1
TOBE_2	1
CPSase_sm_chain	1
GHMP_kinases_N	1
L15	1
QRPTase_N	1
Bgal_small_N	1
DNA_gyraseA_C	1
Glu_synthase	1
HMGL-like	1
Meth_synt_2	1
PGK	1
PTSIIB_sorb	1
Ribosomal_S4	1
SIS	1
Carb_kinase	1
FtsH_ext	1
PHP	1
SRP54	1
ABC_membrane	1
GAD	1
LPP	1
N6_Mtase	1
Peptidase_S13	1
Prismane	1
Ribosomal_L23	1
tRNA-synt_1c	1
Rib_5-P_isom_A	1
Amidohydro_3	1
RNase_PH	1
Creatinase_N	1
DUF163	1
Flavoprotein	1
GMC_oxred_N	1
Iso_dh	1
MscL	1
PdxJ	1
Plasmid_stabil	1
Ribosomal_L1	1
ZipA_C	1
LeuA_dimer	1

## Sheet: Worm
iPfam id	Occurences
Pkinase	69
zf-C4	58
Hormone_recep	53
Collagen	44
RRM_1	37
WD40	32
PDZ	28
zf-C3HC4	25
GST_N	25
zf-C2H2	25
GST_C	23
BTB	22
F-box	21
Homeobox	21
Metallophos	19
Helicase_C	19
AAA	18
Kinesin	18
SH3_1	18
Ank	18
PH	16
TPR_1	15
LRR_1	15
MATH	15
p450	14
zf-CCCH	14
KH_1	13
efhand	13
K_tetra	13
Lectin_C	13
DEAD	13
SH2	12
Proteasome	12
EGF	12
ubiquitin	11
Pkinase_Tyr	11
LIM	10
Motile_Sperm	10
Ras	10
Arrestin_N	10
Arrestin_C	10
HEAT	9
Gal-bind_lectin	9
Peptidase_C1	9
7tm_1	9
COesterase	9
Thioredoxin	9
Filament	8
Neur_chan_LBD	8
LSM	8
Aminotran_1_2	8
Neur_chan_memb	8
PID	8
WW	8
C1_1	8
CH	8
Acyl-CoA_dh_M	8
Pkinase_C	8
EGF_2	8
Myosin_head	8
Band_41	7
HSP20	7
TIL	7
GTP_EFTU	7
Kunitz_BPTI	7
C2	7
GTP_EFTU_D2	7
bZIP_2	7
Acyl-CoA_dh_1	7
UIM	7
BRCT	7
VWA	7
IQ	7
HATPase_c	6
UDPGT	6
Mov34	6
Laminin_EGF	6
ABC_tran	6
Actin	6
Myb_DNA-binding	6
dsrm	6
Scramblase	6
UQ_con	6
Acyl-CoA_dh_N	6
Histone	6
I-set	6
ig	5
Ldl_recept_a	5
Cyclin_N	5
EGF_CA	5
MH1	5
Tubulin	5
Tubulin_C	5
MH2	5
DnaJ	5
SMC_N	5
Lipase_3	5
Asp	5
FHA	5
RhoGAP	5
Myosin_N	5
UBA	5
RA	5
ADH_N	5
RhoGEF	5
Ion_trans_2	5
Dynamin_N	5
ThiF	5
Hydrolase	5
Skp1_POZ	5
SAM_1	4
ADH_zinc_N	4
EMP24_GP25L	4
GoLoco	4
RasGEF_N	4
Laminin_G_2	4
PALP	4
FYVE	4
HORMA	4
ArfGap	4
Lipase_GDSL	4
adh_short	4
Epimerase	4
Gp_dh_N	4
PX	4
Aldedh	4
Glycos_transf_2	4
Gp_dh_C	4
Exo_endo_phos	4
Hist_deacetyl	4
Death	4
Skp1	4
ERM	4
Chromo	4
Kelch_1	4
Ligase_CoA	4
RasGEF	4
Troponin	4
SNARE	4
Arf	4
Carb_anhydrase	4
Peptidase_S10	3
tRNA-synt_2b	3
Prefoldin	3
PB1	3
Chromo_shadow	3
Methyltransf_11	3
Antistasin	3
Glyco_hydro_30	3
CoA_binding	3
TSP_1	3
Bromodomain	3
Peptidase_M16_C	3
Rab5-bind	3
14-3-3	3
CDC48_N	3
Thiolase_N	3
DUF1943	3
Cyclin_C	3
ECH	3
PBD	3
Transket_pyr	3
zf-TAZ	3
Inhibitor_I29	3
Glyco_hydro_31	3
Fer4	3
Abhydrolase_1	3
HMG_box	3
GATA	3
Cystatin	3
Rhodanese	3
Mito_carr	3
Dynamin_M	3
Cyt-b5	3
Transketolase_C	3
Arm	3
NUDIX	3
Pribosyltran	3
SNF2_N	3
IF-2B	3
SMC_hinge	3
EB1	3
Hexapep	3
Tetraspannin	3
fn3	3
Cullin	3
Spectrin	3
CAF1	3
CUB	3
E2F_TDP	3
IF4E	3
GTP_EFTU_D3	3
PAZ	3
CSD	3
Syntaxin	3
Y_phosphatase	3
Guanylate_kin	3
Peptidase_M16	3
HGTP_anticodon	3
ATP-synt_C	3
Vitellogenin_N	3
PI3_PI4_kinase	2
E3_binding	2
Gln-synt_C	2
MMR_HSR1	2
Rad21_Rec8	2
BAH	2
ATP-gua_Ptrans	2
MAP1_LC3	2
Pro_isomerase	2
R3H	2
CBFD_NFYB_HMF	2
PK	2
Synaptobrevin	2
SET	2
BIR	2
MutS_III	2
Ribosomal_L7Ae	2
EFG_IV	2
HHH	2
Dynein_light	2
Peptidase_C14	2
Ribosomal_L23	2
TRAPP_Bet3	2
Rad51	2
ATP-synt_ab_C	2
Ku_N	2
NTP_transferase	2
POLO_box	2
Ribosomal_L11_N	2
WHEP-TRS	2
CARD	2
RGS	2
V-set	2
ACT	2
SAND	2
UBX	2
Gln-synt_N	2
Ran_BP1	2
Rep_fac_C	2
Lig_chan	2
ATP-gua_PtransN	2
HSP70	2
TNFR_c6	2
dCMP_cyt_deam_1	2
PK_C	2
A1_Propeptide	2
efhand_1	2
PP2C	2
VHS	2
CTP_transf_2	2
MutS_IV	2
SAM_2	2
RVT_1	2
E1-E2_ATPase	2
Pyridoxal_deC	2
SDF	2
UMPH-1	2
ATP-grasp_2	2
ATP-synt_ab_N	2
PAN_1	2
Ricin_B_lectin	2
TIR	2
CKS	2
Thiolase_C	2
XPG_I	2
Cpn60_TCP1	2
NHL	2
NAD_Gly3P_dh_N	2
Acetyltransf_1	2
Cation_ATPase_N	2
SAP	2
Glucosamine_iso	2
Ribosomal_L4	2
Clat_adaptor_s	2
HSP90	2
GMP_PDE_delta	2
Anticodon_1	2
KOW	2
Rap_GAP	2
Aminotran_3	2
Lipocalin	2
efhand_2	2
Ferritin	2
MutS_V	2
Peptidase_S8	2
Tyrosinase	2
U-box	2
Acid_phosphat_A	2
Cofilin_ADF	2
E1_dh	2
GATase_2	2
Sec1	2
tRNA-synt_1	2
PAS_3	2
B12-binding	2
L27	2
3_5_exonuc	2
XPG_N	2
Prefoldin_2	2
Pyr_redox	2
Aldolase_II	2
Cation_ATPase_C	2
Lectin_leg-like	2
FAD_binding_4	2
HRDC	2
Piwi	2
SCP	2
Iso_dh	2
MutS_I	2
Ribosomal_L5	2
ATP-synt_ab	2
PUF	2
Ku	2
Peptidase_M14	2
DNA_mis_repair	2
Vinculin	2
Aldo_ket_red	2
FH2	2
IPK	2
UBACT	2
A_deaminase	2
Exonuc_X-T	2
HLH	2
BAG	2
tRNA_anti	2
Oxidored_FMN	2
Prenyltrans	2
Robl_LC7	2
Annexin	2
FAA_hydrolase	2
UDPGP	2
Adap_comp_sub	2
PLDc	2
CRAL_TRIO	2
Glycolytic	2
Ribosomal_L5_C	2
NAD_Gly3P_dh_C	2
EFG_C	2
ABC_membrane	2
G-alpha	2
IBB	2
Methyltransf_3	2
CaMKII_AD	2
GRIP	2
P_proprotein	2
CDC48_2	2
Ribosomal_L11	2
Pyr_redox_2	2
AhpC-TSA	2
NAC	2
Reprolysin	2
Carboxyl_trans	1
HMG-CoA_red	1
Aconitase_C	1
COX5B	1
PCNA_N	1
Ribosomal_L3	1
Drf_FH3	1
TGF_beta_GS	1
RNA_pol_Rpb1_2	1
Transglut_core	1
3HCDH_N	1
dTDP_sugar_isom	1
Oxysterol_BP	1
Ribosomal_L15e	1
Rotamase	1
Clathrin-link	1
NTR	1
T-box	1
Amidohydro_1	1
DHO_dh	1
FAD_binding_1	1
NDK	1
Ribonuc_red_lgN	1
Ribosomal_S4	1
Integrin_B_tail	1
B2-adapt-app_C	1
Fer2_2	1
IBR	1
Polysacc_deac_1	1
V-SNARE	1
Adaptin_N	1
Creatinase_N	1
Peptidase_M17	1
SIR2	1
MutL_C	1
2-Hacid_dh	1
MA3	1
rve	1
ATP-synt_DE	1
CN_hydrolase	1
G-gamma	1
PAL	1
Pyridox_oxidase	1
SAICAR_synt	1
DALR_1	1
DNA_ligase_A_M	1
GTP1_OBG	1
Ribosomal_L6	1
TIG	1
ArsA_ATPase	1
DnaJ_C	1
FGGY_N	1
HIT	1
Mago_nashi	1
RIIa	1
PMI_typeI	1
An_peroxidase	1
COX7C	1
Isochorismatase	1
PUA	1
AIRC	1
Exo70	1
Ldl_recept_b	1
NAD_binding_1	1
PGM_PMM_I	1
Ribosomal_S15	1
SRF-TF	1
UDPG_MGDP_dh	1
PRP4	1
Carn_acyltransf	1
F5_F8_type_C	1
MIF4G	1
PI3K_C2	1
ACOX	1
BAR	1
Cpn10	1
Inositol_P	1
MOSC	1
PCNA_C	1
Ribosomal_L37ae	1
Tropomyosin	1
iPGM_N	1
Biotin_carb_C	1
DUF59	1
RNA_pol_Rpb1_3	1
5_3_exonuc	1
CK_II_beta	1
Peptidase_A22B	1
Filamin	1
MAS20	1
Pterin_bind	1
Ribosomal_L18p	1
RPE65	1
Beta-trefoil	1
Nucleoporin2	1
Rad50_zn_hook	1
TBP	1
Cbl_N	1
Disintegrin	1
FAD_binding_3	1
HECT	1
Ribonuc_red_lgC	1
Ribosomal_S5	1
TauD	1
TruD	1
Ald_Xan_dh_C	1
CoA_trans	1
IMS	1
Sina	1
bZIP_1	1
LBP_BPI_CETP	1
Peptidase_M24	1
RB_A	1
Ribosomal_S10	1
SIS	1
Integrin_b_cyt	1
2OG-FeII_Oxy	1
Hint	1
malic	1
Pex14_N	1
ATP-synt_DE_N	1
CO_deh_flav_C	1
ICL	1
PAS	1
Ribosomal_L24e	1
Trefoil	1
Vps5	1
2-Hacid_dh_C	1
Asn_synthase	1
DnaJ_CXXCXGXG	1
FGGY_C	1
Malate_synthase	1
Orn_Arg_deC_N	1
PRK	1
Ribosomal_L12	1
RNA_pol_Rpb8	1
DKCLD	1
eIF2_C	1
ANF_receptor	1
WH2	1
Catalase	1
F420_oxidored	1
PGM_PMM_II	1
Ribosomal_S17	1
SRP14	1
UDPG_MGDP_dh_C	1
E2_bind	1
FAD-oxidase_C	1
UCH	1
Bcl-2	1
CPSase_L_chain	1
EF1_GNE	1
Integrin_beta	1
Mss4	1
Trp_dioxygenase	1
Arfaptin	1
CDC37_C	1
BPL_LipA_LipB	1
RNA_pol_Rpb1_4	1
ATP-synt	1
Alba	1
Flavoprotein	1
Met_synt_B12	1
PA28_alpha	1
PTPS	1
Ribosomal_L2	1
Transaldolase	1
LAG1-DNAbind	1
TFIID_20kDa	1
zf-CCHC	1
Cbl_N2	1
DNA_gyraseB	1
FAD_binding_5	1
Hexokinase_1	1
NMT	1
Ribonuc_red_sm	1
Ribosomal_S5_C	1
Tctex-1	1
vATP-synt_AC39	1
tRNA_SAD	1
Ald_Xan_dh_C2	1
INCENP_ARK-bind	1
Ski_Sno	1
Vps36	1
AdoHcyase	1
C4	1
CUT	1
ER	1
LBP_BPI_CETP_C	1
RB_B	1
Ribosomal_S11	1
KH_2	1
efhand_Ca_insen	1
4HBT	1
Malic_M	1
PfkB	1
S4	1
ATP-synt_F	1
MIP	1
PAX	1
Pyrophosphatase	1
Ribosomal_L29	1
DUF933	1
tRNA-synt_1g	1
DSPc	1
PAP2	1
Rieske	1
Choline_kinase	1
DS	1
HMGL-like	1
MAM33	1
Orn_DAP_Arg_deC	1
PPTA	1
Ribosomal_L13	1
RnaseH	1
C2-set_2	1
ProRS-C_1	1
CS	1
GATase	1
NNMT_PNMT_TEMT	1
SSB	1
F_actin_cap_B	1
GTP_cyclohydroI	1
NAD_kinase	1
Phosducin	1
Ribosomal_S2	1
STAT_bind	1
UDPG_MGDP_dh_N	1
VBS	1
MoCF_biosynth	1
BH4	1
CPSase_L_D2	1
EF_TS	1
Glyco_hydro_25	1
Peptidase_C12	1
RasGAP	1
SH3BGR	1
TruB_N	1
CDC37_M	1
Peptidase_C54	1
RNA_pol_Rpb1_5	1
A_deamin	1
Clathrin	1
dUTPase	1
I_LWEQ	1
Metalloenzyme	1
PA28_beta	1
Ribosomal_L21e	1
S1	1
Transketolase_N	1
Peptidase_M13_N	1
PPP5	1
XPC-binding	1
GMP_synt_C	1
OMPdecase	1
Recep_L_domain	1
TGS	1
APH	1
Cbl_N3	1
FBPase	1
Hexokinase_2	1
LRRNT	1
NMT_C	1
Ribosomal_L1	1
Ribosomal_S7	1
TFIID-31kDa	1
CenpB-DNA-bind	1
AdoHcyase_NAD	1
Cadherin	1
GSH_synth_ATP	1
Ldh_1_N	1
PGI	1
RBD	1
Ribosomal_S12	1
DP	1
Saccharop_dh	1
Aconitase	1
GDI	1
MM_CoA_mutase	1
PCMT	1
Ribosomal_L2_C	1
Sec7	1
tRNA-synt_1d	1
Apyrase	1
LisH	1
B12-binding_2	1
Lactamase_B	1
RNA_pol_Rpb1_1	1
3HCDH	1
ATP-cone	1
DSS1_SEM1	1
Fibrillarin	1
MaoC_dehydratas	1
Ribosomal_L14	1
Thyroglobulin_1	1
Caenor_Her-1	1
Globin	1
NTP_transf_2	1
Pyr_redox_dim	1
Alpha_adaptinC2	1
CBAH	1
DAO	1
NB-ARC	1
PI3Ka	1
Ribosomal_S3_C	1
Sushi	1
MAPKK1_Int	1
cNMP_binding	1
Fer2	1
IBN_N	1
MoeA_N	1
Biopterin_H	1
eIF-5a	1
KIX	1
MutS_II	1
SHMT	1
TSC22	1
Rep_fac-A_C	1
Brix	1
LysM	1
Peptidase_M13	1
RNase_PH	1
Clathrin_propel	1
PABP	1
PYC_OADA	1
Ribosomal_L22	1
S-methyl_trans	1
Transthyretin	1
DUF1969	1
DJ-1_PfpI	1
Ku_C	1
Ribonuclease_3	1
DNA_primase_S	1
Fe-ADH	1
Lyase_1	1
NTF2	1
PMSR	1
Ribosomal_S8	1
TGF_beta	1
Talin_middle	1
Amino_oxidase	1
COX4	1
Flavodoxin_1	1
Arg_tRNA_synt_N	1
PSI	1
WAP	1
CutC	1
ETF	1
GSH_synthase	1
Ldh_1_C	1
PGK	1
Ribosomal_S13	1
Spermine_synth	1
UCR_TM	1
RPA_C	1

## Sheet: Fly
iPfam id	Occurences
zf-C2H2	180
Pkinase	109
RRM_1	102
WD40	69
Homeobox	62
Trypsin	60
efhand	51
zf-C3HC4	48
LRR_1	46
SH3_1	45
Ank	45
BTB	41
Helicase_C	40
HLH	39
PDZ	39
PH	38
ig	34
TPR_1	32
p450	32
Ras	30
I-set	29
ABC_tran	27
LIM	27
AAA	26
EGF	25
SH2	25
fn3	25
UQ_con	24
DEAD	23
CH	22
C2	22
adh_short	21
F-box	20
Metallophos	20
UBA	20
HEAT	20
Pkinase_Tyr	19
HMG_box	19
DnaJ	19
Kinesin	19
7tm_1	19
Proteasome	18
GST_N	18
KH_1	17
SAM_1	17
IQ	17
GST_C	17
Hydrolase	17
WW	17
AMP-binding	17
zf-CCCH	16
Ldl_recept_a	16
ubiquitin	16
SET	15
zf-C4	15
LSM	15
Cyclin_N	15
Mito_carr	14
Peptidase_M1	14
CRAL_TRIO	14
COesterase	14
Lipase	14
C1_1	13
Abhydrolase_1	13
EGF_2	13
Thioredoxin	12
UCH	12
HSP20	12
Kazal_2	12
Hormone_recep	12
Kelch_1	12
Actin	12
ABC_membrane	12
RA	12
SNF2_N	11
RhoGEF	11
Acetyltransf_1	11
IBN_N	11
Pkinase_C	11
RhoGAP	10
Bromodomain	10
Peptidase_M14	10
Arrestin_C	10
Laminin_EGF	10
Myb_DNA-binding	10
SCP	10
BRCT	10
GTP_EFTU	10
Cadherin	10
Arf	10
Cpn60_TCP1	10
Y_phosphatase	10
Arrestin_N	10
Laminin_G_2	10
UDPGT	9
Serpin	9
E1-E2_ATPase	9
Spectrin	9
PX	9
V-set	9
EGF_CA	9
dsrm	9
Band_41	9
2OG-FeII_Oxy	9
PP2C	9
TSP_1	9
Tetraspannin	9
PAX	9
Arm	9
Exo_endo_phos	9
Adaptin_N	9
PBP_GOBP	9
FYVE	9
MATH	8
CUB	8
HECT	8
Pyr_redox_2	8
Chromo	8
ECH	8
PID	8
SNARE	8
SAM_2	8
FHA	8
HSP70	8
GTP_EFTU_D2	8
UIM	8
Cyt-b5	8
Mov34	8
Aldo_ket_red	8
TIG	8
Pro_isomerase	8
NUDIX	8
Tubulin	7
Alpha-mann_mid	7
Endonuclease_NS	7
MMR_HSR1	7
DSPc	7
EMP24_GP25L	7
Histone	7
2-Hacid_dh	7
L27	7
Tubulin_C	7
2-Hacid_dh_C	7
Glyco_hydro_38	7
Transket_pyr	7
CBFD_NFYB_HMF	7
bZIP_2	7
NHL	7
E1_dh	7
K_tetra	7
Glyco_hydro_38C	7
Lactamase_B	7
SMC_N	7
zf-CCHC	7
Lectin_C	7
Peptidase_M13	7
Glyco_hydro_18	7
DnaJ_C	7
PGAM	7
Hist_deacetyl	7
Pribosyltran	7
MIF4G	7
T-box	7
Peptidase_M24	7
Acyl-CoA_dh_M	6
bZIP_1	6
CBS	6
Abhydro_lipase	6
SIR2	6
cNMP_binding	6
Polysacc_deac_1	6
RGS	6
Aminotran_1_2	6
FKBP_C	6
Cyclin_C	6
Reprolysin	6
ATP-synt_ab_C	6
PBP	6
Pyr_redox	6
Carn_acyltransf	6
C2-set_2	6
Guanylate_kin	6
PSI	6
ATP-synt_ab	6
ATP-synt_ab_N	6
Glycos_transf_2	6
IBR	6
Amidase	6
Peptidase_M13_N	6
ThiF	6
WH2	6
Aldedh	6
Asp	6
KOW	6
Acid_phosphat_A	6
Motile_Sperm	5
TGF_beta	5
TGS	5
FH2	5
PAM2	5
IF4E	5
Sec1	5
ADH_zinc_N	5
Fz	5
GRIP	5
SAM_PNT	5
Guanylate_cyc	5
Iso_dh	5
GDPD	5
Sulfotransfer_1	5
Robl_LC7	5
Peptidase_M20	5
Ricin_B_lectin	5
Alpha_adaptinC2	5
MH1	5
Sec7	5
Drf_FH3	5
FGGY_C	5
Ribosomal_L7Ae	5
M20_dimer	5
PfkB	5
ArfGap	5
Pyridoxal_deC	5
Prefoldin	5
MORN	5
tRNA_anti	5
MH2	5
Myosin_head	5
Thiolase_N	5
ACBP	5
Acyl-CoA_dh_1	5
BAH	5
Cation_ATPase_C	5
Peptidase_C1	5
Cation_ATPase_N	5
Cullin	5
NAC	5
Thiolase_C	5
ADH_N	5
Exonuc_X-T	5
MA3	5
Fer2	4
Hemocyanin_N	4
Band_3_cyto	4
Collagen	4
Peptidase_C48	4
Ion_trans_2	4
UBX	4
GMC_oxred_N	4
Lyase_1	4
Skp1_POZ	4
NAD_binding_1	4
CS	4
WWE	4
PBD	4
Alpha-amylase	4
Epimerase	4
HGTP_anticodon	4
MBT	4
SMC_hinge	4
CENP-B_N	4
Lys	4
Carb_anhydrase	4
RIIa	4
An_peroxidase	4
VHS	4
Sushi	4
3_5_exonuc	4
Chromo_shadow	4
S1	4
Transketolase_C	4
FAD_binding_1	4
PAS	4
WH1	4
Gelsolin	4
Filamin	4
Peptidase_M17	4
NTP_transf_2	4
Glutaredoxin	4
Prefoldin_2	4
RNA_pol_L	4
Voltage_CLC	4
Cofilin_ADF	4
Inositol_P	4
Peptidase_S9	4
Drf_GBD	4
PP2C_C	4
efhand_1	4
Sina	4
RBD	4
Gal-bind_lectin	4
Kazal_1	4
tRNA-synt_2b	4
Methuselah_N	4
PAZ	4
Syntaxin	4
Peptidase_C14	4
NTF2	4
Kunitz_BPTI	4
ATP-synt_C	4
Peptidase_M41	4
Hemocyanin_C	4
RasGEF	4
R3H	4
Sema	4
RNase_PH	4
GMC_oxred_C	4
LRRNT	4
dCMP_cyt_deam_1	4
GTP_EFTU_D3	4
Skp1	4
Peptidase_M16_C	4
Ets	4
E1_DerP2_DerF2	4
IF-2B	4
Vinculin	4
Cu2_monoox_C	3
RasGEF_N	3
Annexin	3
DnaJ_CXXCXGXG	3
G-gamma	3
GATase	3
Clat_adaptor_s	3
Peptidase_C2	3
A2M	3
Formyl_trans_C	3
PrmA	3
Rep_fac_C	3
OS-D	3
AdoHcyase	3
FGGY_N	3
Cu2_monooxygen	3
Acyl-CoA_dh_N	3
Ldh_1_C	3
Rap_GAP	3
PAP2	3
Peptidase_M16	3
PAS_3	3
HATPase_c	3
HIT	3
Ligase_CoA	3
NAD_binding_2	3
Methyltransf_12	3
XPC-binding	3
GATase_2	3
Mtap_PNP	3
EFG_C	3
TBP	3
A2M_N	3
Formyl_trans_N	3
U-box	3
AdoHcyase_NAD	3
RHD	3
CUE	3
Fer4	3
CTP_transf_2	3
Ldl_recept_b	3
Abhydrolase_2	3
Oxysterol_BP	3
tRNA-synt_2	3
FtsH_ext	3
Amidase_2	3
IBB	3
DNA_ligase_A_M	3
Flavodoxin_1	3
Piwi	3
E2F_TDP	3
A2M_recep	3
Inhibitor_I29	3
CSD	3
Scramblase	3
ACOX	3
Hemocyanin_M	3
TFIIS_M	3
ANF_receptor	3
Pyr_redox_dim	3
tRNA-synt_1	3
Pre-SET	3
HNOB	3
Ferritin	3
Dynamin_N	3
FAD_binding_2	3
PK	3
Cadherin_C	3
Ribosomal_S7	3
zf-Tim10_DDP	3
LysM	3
DNA_ligase_A_C	3
PLDc	3
PDEase_I	3
Thyroglobulin_1	3
DALR_1	3
A2M_comp	3
Anticodon_1	3
Ldh_1_N	3
SNAP-25	3
TFIIS_C	3
TSP_3	3
EXTL2	3
IMS	3
efhand_2	3
DPPIV_N	3
Rhodanese	3
A2M_N_2	3
Integrin_alpha2	3
FG-GAP	3
PI3_PI4_kinase	3
PK_C	3
Calpain_III	3
PUA	3
Beach	3
Transketolase_N	3
LisH	3
Adap_comp_sub	3
Hexapep	3
Vps5	2
A1pp	2
RNA_pol_A_bac	2
Sec23_trunk	2
CBF_beta	2
CRAL_TRIO_N	2
MutS_III	2
PARP	2
PI-PLC-Y	2
Ribosomal_L24e	2
La	2
WAP	2
Amidohydro_1	2
eRF1_2	2
Arfaptin	2
Aldose_epim	2
Sulfatase	2
5-FTHF_cyc-lig	2
AIRS	2
Fibrinogen_C	2
I_LWEQ	2
Pou	2
ATP-grasp_2	2
Ku	2
Neur_chan_LBD	2
PI3K_C2	2
RNA_pol_Rpb1_5	2
ATP-sulfurylase	2
ANTH	2
Methyltransf_11	2
efhand_like	2
MIR	2
Peptidase_M17_N	2
SapB_2	2
TIR	2
Aconitase	2
Ran_BP1	2
Ribosomal_S9	2
TFIIA_gamma_N	2
ELFV_dehydrog	2
RVP	2
V-SNARE	2
Nucleoplasmin	2
Translin	2
Vitellogenin_N	2
CAP_GLY	2
DNA_pol_B	2
RNA_pol_Rpb2_7	2
tRNA-synt_1g	2
A_deaminase	2
RNA_pol_Rpb1_1	2
Asparaginase_2	2
FAA_hydrolase	2
Fe-S_biosyn	2
MutS_IV	2
UBACT	2
Glyco_hydro_31	2
IPK	2
Peptidase_C54	2
C4	2
dNK	2
eRF1_3	2
PGK	2
Ribosomal_L14	2
Ribosomal_S5	2
Seryl_tRNA_N	2
tRNA-synt_1d	2
Alk_phosphatase	2
HMA	2
6PF2K	2
AIRS_C	2
Filament	2
GoLoco	2
IATP	2
Nol1_Nop2_Fmu	2
S-methyl_trans	2
TFIIB	2
BSD	2
Death	2
CDC48_2	2
Fasciclin	2
PCNA_N	2
Spermine_synth	2
PRP4	2
Aconitase_C	2
APS_kinase	2
CPSase_L_chain	2
Laminin_G_1	2
TFIIA_gamma_C	2
malic	2
Biopterin_H	2
GSHPx	2
Orn_Arg_deC_N	2
Ribosomal_L1	2
Ribosomal_S18	2
TRAPP_Bet3	2
XPG_I	2
GHMP_kinases_C	2
DNA_pol_B_exo	2
HHH	2
ATP-synt_Eps	2
EF1_GNE	2
Lipocalin	2
Vps4_C	2
RNA_pol_Rpb1_2	2
Cbl_N	2
dUTPase	2
GDI	2
MutS_V	2
PI3Ka	2
RNA_pol_Rpb2_1	2
UCR_14kD	2
efhand_Ca_insen	2
COX6C	2
Glyco_hydro_47	2
Aminotran_3	2
ERM	2
IU_nuc_hydro	2
PGM_PMM_IV	2
Ribosomal_S5_C	2
TBCA	2
tRNA_SAD	2
EGF-like_subdom	2
HORMA	2
SWIB	2
BAR	2
Gp_dh_N	2
PPTA	2
Ribonuc_L-PSP	2
SAICAR_synt	2
Transferrin	2
Ku_N	2
RNA_pol_Rpb2_3	2
CDC48_N	2
Cystatin	2
PCNA_C	2
ResIII	2
Thymosin	2
Rieske	2
CPSase_L_D2	2
MutS_I	2
Ribosomal_L22	2
GMP_PDE_delta	2
CoA_trans	2
EFG_IV	2
Malic_M	2
S4	2
TFIID-18kDa	2
BIR	2
ERCC4	2
Furin-like	2
Orn_DAP_Arg_deC	2
Ribosomal_L11	2
Synaptobrevin	2
XPG_N	2
GAT	2
3HCDH	2
AhpC-TSA	2
Glycos_transf_1	2
APC_crr	2
Rad51	2
Brix	2
RNA_pol_Rpb1_3	2
Acylphosphatase	2
ATP-gua_Ptrans	2
Cbl_N2	2
ELFV_dehydrog_N	2
RNA_pol_Rpb2_2	2
Sel1	2
Aminotran_5	2
PGM_PMM_I	2
Tctex-1	2
Leuk-A4-hydro_C	2
Amino_oxidase	2
Chitin_bind_3	2
Dynamin_M	2
GFO_IDH_MocA	2
Disintegrin	2
Gp_dh_C	2
MaoC_dehydratas	2
Peptidase_M2	2
Prenyltrans	2
DUF1900	2
FtsJ	2
RNA_pol_Rpb2_5	2
Somatomedin_B	2
ADK	2
Cytochrom_C	2
E3_binding	2
NDK	2
UDPGP	2
Rab5-bind	2
RIO1	2
Sec23_helical	2
Transglut_core	2
DUF525	2
F420_oxidored	2
MutS_II	2
PI-PLC-X	2
Sec23_BS	2
DUF1785	2
MAM	2
Saccharop_dh	2
TFIID_20kDa	2
eRF1_1	2
G-alpha	2
MIP	2
Ribosomal_L11_N	2
GATA	2
PALP	2
3HCDH_N	2
CK_II_beta	2
Fibrillarin	2
HSP90	2
Peptidase_C12	2
APC_15aa	2
ACT	2
RNA_pol_Rpb1_4	2
tRNA-synt_1b	2
zf-Sec23_Sec24	2
ATP-gua_PtransN	2
Cbl_N3	2
Dynein_light	2
Ribosomal_L3	2
RNA_pol_Rpb2_4	2
IRS	2
SapB_1	2
P53	2
PGM_PMM_II	2
Ribosomal_S8	2
Tropomyosin	2
Put_Phosphatase	2
CIDE-N	2
GHMP_kinases_N	2
HRDC	2
PB1	2
7tm_2	2
Aldolase_II	2
CN_hydrolase	2
DNA_methylase	2
GSH_synth_ATP	2
MAP1_LC3	2
Sdh_cyt	2
DNA_ligase_A_N	2
RNA_pol_Rpb2_6	2
14-3-3	2
ADK_lid	2
Choline_kinase	2
Neur_chan_memb	2
RF-1	2
Stathmin	2
TIL	1
TFIIF_alpha	1
AHSA1	1
Axin_b-cat_bind	1
Biotin_carb_C	1
GMP_synt_C	1
Peptidase_S9_N	1
Transglut_C	1
zf-C2HC	1
Asparaginase	1
ATP_bind_4	1
F_actin_cap_B	1
GCV_T	1
Ldh_2	1
RNA_pol_N	1
SNase	1
DKCLD	1
GCD14	1
Glyco_hydro_30	1
IMPDH	1
Rad50_zn_hook	1
GTP_cyclohydroI	1
Integrin_beta	1
OTCace_N	1
PGI	1
PUF	1
Ribosomal_L13	1
Ribosomal_S4	1
TAF	1
tRNA-synt_1c_C	1
TFIIH_BTF_p62_N	1
MIF4G_like	1
Lipase_3	1
PAN_1	1
RNase_PH_C	1
BAG	1
DHO_dh	1
Nop	1
Ribosomal_S11	1
S-AdoMet_synt_C	1
TP_methylase	1
UPF0047	1
DUF902	1
MAPKK1_Int	1
GXGXG	1
tRNA-synt_2d	1
CYTH	1
CBM_20	1
CutA1	1
FAD_binding_5	1
Gln-synt_N	1
LEM	1
PC4	1
pKID	1
Peptidase_M19	1
Ribosomal_L37ae	1
RNA_pol_Rpb6	1
UDPG_MGDP_dh	1
TSP_C	1
RPA_C	1
Glyco_transf_43	1
Isochorismatase	1
Ribosomal_L6	1
APC10	1
CAP_N	1
Cpn10	1
DUF323	1
GIY-YIG	1
GalP_UDP_transf	1
Mss4	1
PA28_alpha	1
PGM_PMM_III	1
Ribosomal_L2	1
TruB_N	1
TAF4	1
SAF	1
Aha1_N	1
AMP_N	1
EB1	1
HTH_3	1
MAGE	1
TAFII28	1
Beta_elim_lyase	1
CO_deh_flav_C	1
DNA_pol_A	1
GSH_synthase	1
Methyltransf_4	1
Peptidase_S24	1
Profilin	1
Ribonuc_red_sm	1
Ribosomal_S17	1
SUFU	1
BRF1	1
Sak_Polo	1
SRP54_N	1
ATP-synt_DE_N	1
HSF_DNA-bind	1
Lipase_GDSL	1
Nitroreductase	1
Polyketide_cyc	1
Ribosomal_L5_C	1
RYDR_ITPR	1
Topoisom_bac	1
UPAR_LY6	1
Noggin	1
CTNNB1_binding	1
Rho_Binding	1
BPL_LipA_LipB	1
Fer2_2	1
ketoacyl-synt	1
Pex14_N	1
Creatinase_N	1
Alba	1
GDC-P	1
PARP_reg	1
PI3K_rbd	1
RB_A	1
Ribosomal_L27	1
RNA_pol_Rpb1_7	1
TGT	1
eIF_4EBP	1
Propeptide_C1	1
Integrin_b_cyt	1
Clathrin-link	1
Antistasin	1
COX4	1
Ephrin	1
THF_DHG_CYH	1
COX5A	1
G6PD_N	1
MoaE	1
Oxidored_q6	1
PYC_OADA	1
TauD	1
Integrin_B_tail	1
CAP_C	1
MIF4G_like_2	1
LON	1
PseudoU_synth_1	1
RTC	1
Clathrin	1
DHFR_1	1
Enolase_C	1
PP-binding	1
Ribosomal_S12	1
PTH2	1
DCP1	1
DUF1907	1
Ku_C	1
RNA_pol_Rpb1_6	1
tRNA_bind	1
AlaDh_PNT_C	1
Adenylsucc_synt	1
ATP-synt	1
Glu_synthase	1
Ribosomal_L39	1
Thymidylat_synt	1
UDPG_MGDP_dh_C	1
CPSase_sm_chain	1
F5_F8_type_C	1
Glyco_transf_8	1
XPA_C	1
Peptidase_A22B	1
Exo70	1
Heme_oxygenase	1
PA28_beta	1
Phosducin	1
Ribosomal_L21e	1
SIS	1
TSC22	1
MoeZ_MoeB	1
NAD_Gly3P_dh_C	1
Cupin_4	1
GCV_T_C	1
PHAT	1
CoA_binding	1
Globin	1
RVT_1	1
CoaE	1
DNA_primase_lrg	1
ER	1
Peptidase_S8	1
Propep_M14	1
B2-adapt-app_C	1
Ald_Xan_dh_C	1
GAF	1
P_proprotein	1
RNA_pol_Rpb4	1
SSB	1
DAO	1
Glycolytic	1
NMT	1
Pentapeptide	1
polyprenyl_synt	1
Topoisom_I_N	1
TruD	1
Synaphin	1
IMD	1
VBS	1
Ketoacyl-synt_C	1
Myosin_N	1
SGS	1
Acyl_transf_1	1
ATP-cone	1
Hexokinase_1	1
RB_B	1
Ribosomal_L29	1
Sod_Cu	1
Thioesterase	1
SRP9	1
Beta-trefoil	1
Evr1_Alr	1
Recep_L_domain	1
SAND	1
THF_DHG_CYH_C	1
COX5B	1
DSS1_SEM1	1
G6PD_C	1
Molybdopterin	1
Ribosomal_L15e	1
zf-TAZ	1
Redoxin	1
PAP_central	1
RTC_insert	1
UDG	1
6PGD	1
ALAD	1
Clathrin_propel	1
DIM1	1
Enolase_N	1
Mago_nashi	1
Nop10p	1
Ribosomal_S13	1
Uricase	1
DUF933	1
AAA_2	1
SGL	1
DUF1899	1
Activin_recp	1
Troponin	1
AlaDh_PNT_N	1
FBPase	1
NAD_Gly3P_dh_N	1
Ribosomal_L4	1
Rotamase	1
SpoU_methylase	1
UDPG_MGDP_dh_N	1
UEV	1
E2_bind	1
DUF1969	1
4HBT	1
FAD-oxidase_C	1
Peptidase_M28	1
XPA_N	1
Catalase	1
DUF498	1
F-actin_cap_A	1
GBP	1
LCM	1
PABP	1
Phosphorylase	1
RasGAP	1
Smg4_UPF3	1
TFIID-31kDa	1
PMI_typeI	1
APC2	1
TBP-binding	1
Glu_syn_central	1
PCRF	1
A_deamin	1
DNA_primase_S	1
Prp18	1
Ribosomal_S2	1
SelR	1
CDC37_C	1
Ald_Xan_dh_C2	1
CAS_CSE1	1
Hint	1
PA	1
RNase_HII	1
STAS	1
ATP-synt_F	1
Citrate_synt	1
DHH	1
EF_TS	1
LMWPc	1
NMT_C	1
Pep_deformylase	1
Porphobil_deam	1
Rho_GDI	1
Ribosomal_L9_N	1
S-AdoMet_synt_N	1
Topoisom_I	1
UPF0027	1
Phe_ZIP	1
AA_kinase	1
Arg_tRNA_synt_N	1
CUT	1
Hexokinase_2	1
Ribosomal_L2_C	1
Sod_Fe_N	1
UCR_TM	1
CRM1_C	1
LAG1-DNAbind	1
Glyco_tran_28_C	1
IRK	1
MGS	1
Ribonuclease_3	1
SAP	1
COX6B	1
ClpS	1
ETF	1
GYF	1
mRNA_cap_C	1
Pyrophosphatase	1
Ribosomal_L17	1
Rep_fac-A_C	1
Pterin_4a	1
Runt	1
BcrAD_BadFG	1
CLP_protease	1
ENT	1
Ribonuc_red_lgN	1
Ribosomal_S14	1
SAM_decarbox	1
Transglut_N	1
vATP-synt_AC39	1
Apyrase	1
Cu-oxidase_2	1
Cse1	1
NTR	1
CKS	1
Ferrochelatase	1
Glyco_hydro_20	1
HMGL-like	1
Linker_histone	1
PMSR	1
Response_reg	1
Ribosomal_L44	1
RPH3A_effector	1
SRP19	1
DSX_dimer	1
5_nucleotid_C	1
Cu-oxidase	1
FAD_binding_4	1
Glyoxalase	1
GCV_H	1
PAP_RNA-bind	1
Ribosomal_L23	1
RNA_POL_M_15KD	1
UCR_UQCRX_QCR9	1
EIF_2_alpha	1
Vps36	1
Amidinotransf	1
BRCA2	1
Coprogen_oxidas	1
Integrin_alpha	1
OTCace	1
PTPS	1
Ribosomal_S3_C	1
Syndecan	1
tRNA-synt_1c	1
zf-AN1	1
CTP_synth_N	1
Abhydrolase_3	1
CDC37_M	1
Lig_chan	1
Succ_DH_flav_C	1
AIRC	1
BAF	1
DHHA2	1
eIF-5a	1
NO_synthase	1
Porphobil_deamC	1
Ribosomal_S10	1
S-AdoMet_synt_M	1
Toprim	1
Carb_kinase	1
SF3b1	1
BRO1	1
NeuB	1
FAD_binding_3	1
Gln-synt_C	1
HH_signal	1
Lectin_leg-like	1
RCC1	1
Sod_Fe_C	1
UcrQ	1
DcpS	1
KH_2	1
DP	1
Rubis-subs-bind	1
CPSase_L_D3	1
Glyco_transf_20	1
Ribosomal_L37e	1
AP_endonuc_2	1
COX7a	1
DUF302	1
GalP_UDP_tr_C	1
KIX	1
mRNA_cap_enzyme	1
Ribosomal_L18p	1
SHMT	1
TFIIA	1
NDT80_PhoG	1
NIPSNAP	1
Rep_fac-A_3	1
Talin_middle	1
rve	1
Ephrin_lbd	1
Focal_AT	1
NTP_transferase	1
Ribonuc_red_lgC	1
Ribosomal_S15	1
Tyr-DNA_phospho	1
Cu-oxidase_3	1
DUF1873	1
CoA_transf_3	1
L15	1
PNPase	1
SRP54	1
ATP-synt_DE	1
Cytochrom_C1	1
EAP30	1
FGF	1
Glyco_hydro_20b	1
PDGF	1
POLO_box	1
Ribosomal_L5	1

## Sheet: Human
iPfam id	Occurences
Pkinase	254
zf-C2H2	145
7tm_1	137
SH3_1	126
PH	121
RRM_1	110
WD40	106
ig	102
zf-C3HC4	98
Homeobox	93
efhand	89
PDZ	88
fn3	86
SH2	79
EGF	78
Ras	77
Ank	75
Pkinase_Tyr	75
V-set	74
LRR_1	73
HLH	71
C2	66
Helicase_C	57
I-set	49
BTB	48
Trypsin	47
TPR_1	46
C1_1	45
Hormone_recep	45
C1-set	44
LIM	43
zf-C4	43
CH	42
IQ	39
Pkinase_C	37
DEAD	36
IL8	36
EGF_CA	35
Collagen	35
WW	34
RhoGEF	33
Lectin_C	33
HMG_box	31
Cadherin	30
Y_phosphatase	30
EGF_2	30
HEAT	29
RhoGAP	29
AAA	27
Filament	27
K_tetra	26
UQ_con	26
Myb_DNA-binding	25
Sushi	24
Laminin_G_2	24
Bromodomain	24
VWA	24
CARD	24
ubiquitin	24
Ldl_recept_a	23
SAM_2	23
TGF_beta	23
PX	22
Spectrin	21
Arm	21
Myosin_head	21
Serpin	21
ANF_receptor	21
SAM_1	21
RA	21
bZIP_1	21
UBA	21
TIG	21
Histone	21
Death	20
LRRNT	20
C2-set_2	20
KH_1	20
Proteasome	20
F-box	19
Neur_chan_memb	19
Laminin_EGF	19
DSPc	19
HECT	19
Neur_chan_LBD	19
PID	19
Ets	19
MHC_I	19
ABC_tran	19
TNFR_c6	18
LSM	18
S_100	18
TNF	18
GST_C	18
RGS	18
SET	18
SAP	18
Kinesin	17
Metallophos	17
Arf	17
TIR	16
SNF2_N	16
SNARE	16
Tubulin_C	16
Kelch_1	16
SCAN	16
Fibrinogen_C	16
Actin	16
DnaJ	16
Tubulin	16
FG-GAP	16
7tm_2	16
RasGEF	16
Cyclin_N	16
Band_41	16
GST_N	15
PSI	15
Peptidase_M10	15
TSP_1	15
Exo_endo_phos	15
Hydrolase	15
Guanylate_kin	15
zf-CCCH	15
Lipocalin	15
Sema	15
adh_short	14
bZIP_2	14
HATPase_c	14
FHA	14
Mito_carr	14
Gelsolin	14
MAGE	14
PAS	14
Integrin_alpha2	14
PI3_PI4_kinase	13
FGF	13
RasGEF_N	13
Chromo	13
Cadherin_C	13
PB1	13
cNMP_binding	13
UCH	13
BRCT	13
PBD	13
Tetraspannin	13
IBN_N	13
HSP70	13
Peptidase_C14	12
Fz	12
G-alpha	12
PP2C	12
Reprolysin	12
dsrm	12
Guanylate_cyc	12
Hemopexin	12
PG_binding_1	12
CUB	12
MAM	11
F5_F8_type_C	11
Mov34	11
PAS_3	11
Rhodanese	11
GTP_EFTU	11
G-gamma	11
Adaptin_N	11
C1q	11
GTP_EFTU_D2	11
Integrin_alpha	11
UIM	11
Cpn60_TCP1	11
Kringle	11
WH2	10
Ephrin_lbd	10
MATH	10
Alpha_adaptinC2	10
IGFBP	10
IRK	10
Bcl-2	10
Cullin	10
VHS	10
CBS	10
Lig_chan	10
IRS	10
Ldl_recept_b	10
Pro_isomerase	10
Thioredoxin	10
Hist_deacetyl	10
RHD	9
Acetyltransf_1	9
Aminotran_1_2	9
BAR	9
PI-PLC-X	9
ADH_zinc_N	9
ThiF	9
MH1	9
PI-PLC-Y	9
Aldo_ket_red	9
Thyroglobulin_1	9
Dynamin_N	9
Activin_recp	9
Syntaxin	9
RasGAP	9
Disintegrin	9
Gal-bind_lectin	9
HSP20	9
Glycos_transf_2	9
Cyclin_C	9
NTF2	9
ArfGap	9
Gla	9
RCC1	9
Integrin_beta	9
ITAM	8
ADH_N	8
zf-Sec23_Sec24	8
NUDIX	8
E2F_TDP	8
Ephrin	8
MHC_II_beta	8
Sec23_helical	8
SAM_PNT	8
Sec23_BS	8
Integrin_B_tail	8
2OG-FeII_Oxy	8
MH2	8
IRF	8
CAP_GLY	8
Sec23_trunk	8
Amidohydro_1	8
GATA	8
Cofilin_ADF	8
WH1	8
FYVE	8
L27	8
Adap_comp_sub	7
Myosin_N	7
zf-CCHC	7
Cys_knot	7
Integrin_b_cyt	7
Furin-like	7
Lactamase_B	7
STAT_int	7
BTK	7
MHC_II_alpha	7
FKBP_C	7
Clat_adaptor_s	7
Globin	7
efhand_like	7
CS	7
CBFD_NFYB_HMF	7
Kunitz_BPTI	7
Pou	7
Sec1	7
GAT	7
NAD_binding_1	7
DED	7
IL1	7
Ribosomal_L7Ae	7
Kazal_2	7
BAH	7
Annexin	7
Synaptobrevin	7
STAT_alpha	7
tRNA_anti	7
ABC_membrane	7
PDEase_I	7
MIF4G	7
Recep_L_domain	7
14-3-3	7
STAT_bind	7
Pyr_redox_2	7
PDGF	7
PGAM	6
TGF_beta_GS	6
Dynamin_M	6
Pyr_redox	6
Carb_anhydrase	6
Peptidase_S8	6
Peptidase_C1	6
HR1	6
Sulfotransfer_1	6
fn2	6
Linker_histone	6
efhand_Ca_insen	6
SDF	6
Cation_ATPase_N	6
PAM2	6
SWIB	6
DnaJ_C	6
Hormone_1	6
Lipase	6
Ricin_B_lectin	6
Cystatin	6
IF-2B	6
MMR_HSR1	6
Kazal_1	6
IBB	6
Pentaxin	6
PAX	6
SAND	6
Sec7	6
Pribosyltran	6
RNase_PH	6
Cation_ATPase_C	6
NDK	6
PI3Ka	6
PLAT	6
GTP_EFTU_D3	6
E1-E2_ATPase	6
Peptidase_M24	6
R3H	6
ECH	5
IBR	5
PAZ	5
MAP1_LC3	5
NTR	5
2-Hacid_dh_C	5
AhpC-TSA	5
Asp	5
DNA_methylase	5
Filamin	5
GDI	5
Abhydrolase_1	5
HGTP_anticodon	5
PI3K_C2	5
MutS_V	5
SRF-TF	5
tRNA-synt_2b	5
Peptidase_M16_C	5
Ldh_1_N	5
SIR2	5
CTP_transf_2	5
Transket_pyr	5
2-Hacid_dh	5
HHH	5
SMC_N	5
Peptidase_M14	5
Ldh_1_C	5
Peptidase_M16	5
Xlink	5
GoLoco	5
UPAR_LY6	5
Pre-SET	5
KOW	5
Plectin	5
PAP2	5
CUE	5
BIR	5
Trefoil	5
BAG	5
RBD	5
RIIa	5
Tap-RNA_bind	5
P_proprotein	5
MutS_III	5
Peptidase_M1	5
Rab5-bind	5
Uteroglobin	5
RNase_PH_C	5
FH2	4
Hexokinase_1	4
MutS_IV	4
BNR	4
NHR2	4
COesterase	4
A2M	4
Crystall	4
SMC_hinge	4
Vps5	4
Endothelin	4
TIMP	4
TSC22	4
MORN	4
E1_dh	4
CUT	4
HSP90	4
PALP	4
Ran_BP1	4
UBACT	4
A2M_N_2	4
CAF1	4
Glutaredoxin	4
Hexokinase_2	4
Thymosin	4
Prefoldin_2	4
MIP	4
WHEP-TRS	4
Arrestin_N	4
Pyr_redox_dim	4
A2M_N	4
DNA_mis_repair	4
efhand_1	4
LEM	4
Peptidase_S9	4
WAP	4
RNA_pol_L	4
PAN_1	4
IP_trans	4
Flavodoxin_1	4
zf-Tim10_DDP	4
WWE	4
Clathrin	4
Arrestin_C	4
NGF	4
Methyltransf_12	4
Vps4_C	4
Insulin	4
Phospholip_A2_1	4
S1	4
efhand_2	4
MutS_II	4
zf-AN1	4
Rap_GAP	4
LBP_BPI_CETP	4
Prefoldin	4
PI3K_rbd	4
Piwi	4
Troponin	4
HhH-GPD	4
IL6	4
Myc_N	4
RPH3A_effector	4
Tropomyosin	4
A2M_recep	4
FAD_binding_1	4
Rad51	4
Voltage_CLC	4
Acyl-CoA_dh_1	4
RnaseA	4
LisH	4
CSD	4
Exonuc_X-T	4
Peptidase_C12	4
Iso_dh	4
Syndecan	4
EMP24_GP25L	4
IL17	4
A2M_comp	4
DMPK_coil	4
Acyl-CoA_dh_M	4
Band_3_cyto	4
Ion_trans_2	4
IPK	4
ERM	4
PA	4
Tyrosinase	3
Ca_channel_B	3
Defensin_1	3
Profilin	3
tRNA-synt_2	3
ANTH	3
Cu-oxidase	3
MIR	3
Peptidase_M13	3
Ribonuclease_3	3
F-actin_cap_A	3
Peptidase_C2	3
POLO_box	3
Serum_albumin	3
CTNNB1_binding	3
S4	3
Amino_oxidase	3
Glyco_hydro_20	3
HIT	3
PA28_beta	3
Transglut_C	3
Acyl-CoA_dh_N	3
ATP-synt_ab_N	3
TGS	3
DUF1899	3
MA3	3
UBX	3
ATP-gua_PtransN	3
CPSase_L_D2	3
Interferon	3
eIF_4EBP	3
DJ-1_PfpI	3
EF1_GNE	3
Rho_GDI	3
GRIP	3
Scramblase	3
Acid_phosphat_A	3
ANP	3
BH4	3
F420_oxidored	3
E1_DerP2_DerF2	3
IMS	3
RB_A	3
DNA_pol_B	3
3_5_exonuc	3
Flavodoxin_2	3
Inositol_P	3
PABP	3
RYDR_ITPR	3
Stathmin	3
Drf_FH3	3
SRC-1	3
dCMP_cyt_deam_1	3
zf-C2HC	3
MutS_I	3
Prenyltrans	3
Thiolase_N	3
Peptidase_C48	3
Aminotran_3	3
Chromo_shadow	3
I_LWEQ	3
Transglut_N	3
DUF1900	3
HRDC	3
Aldedh	3
CRAL_TRIO	3
Epimerase	3
P53_tetramer	3
p450	3
Rep_fac_C	3
Nuc_rec_co-act	3
GBP	3
Nucleoplasmin	3
TFIIS_C	3
IMD	3
EB1	3
MBT	3
CDI	3
PKI	3
RB_B	3
DNA_pol_B_exo	3
U-box	3
Drf_GBD	3
Ski_Sno	3
Transketolase_C	3
PFK	3
Thiolase_C	3
CITED	3
PLC-beta_C	3
Runt	3
Aldolase_II	3
CRAL_TRIO_N	3
DnaJ_CXXCXGXG	3
Focal_AT	3
NHL	3
Calpain_III	3
P53	3
PUF	3
Dynein_light	3
GBP_C	3
Peptidase_M2	3
SNAP-25	3
XPG_I	3
pKID	3
Cu-oxidase_2	3
Inhibitor_I29	3
An_peroxidase	3
C4	3
Defensin_beta	3
A1_Propeptide	3
ICAM_N	3
LBP_BPI_CETP_C	3
Vinculin	3
C2-set	3
PP2C_C	3
CaMKII_AD	3
T-box	3
Alpha-amylase	3
ATP-synt_ab	3
Peptidase_M13_N	3
Sel1	3
PA28_alpha	3
Pyridoxal_deC	3
BRO1	3
FAD_binding_6	3
Transglut_core	3
XPG_N	3
ATP-synt_ab_C	3
Glyco_hydro_31	3
MGS	3
Cu-oxidase_3	3
Anticodon_1	3
ANATO	3
BPS	3
GATase	3
Sulfatase	3
ATP-gua_Ptrans	3
CPSase_L_chain	3
fn1	3
PARP	3
Phosphorylase	3
Ribonuc_red_sm	2
HNOB	2
zf-RNPHF	2
Hexapep	2
Ku_C	2
Skp1_POZ	2
tRNA-synt_1b	2
Arginase	2
Glucosamine_iso	2
Oxysterol_BP	2
Robl_LC7	2
DUF902	2
Acetyltransf_2	2
Alba	2
NTP_transferase	2
SHMT	2
TFIID-31kDa	2
ELFV_dehydrog	2
Alpha_adaptin_C	2
ATP-synt_C	2
Cbl_N3	2
PK	2
TAF	2
DNA_photolyase	2
PLDc	2
RNA_pol_Rpb2_6	2
RrnaAD	2
Fascin	2
EpoR_lig-bind	2
FAD_binding_7	2
Peptidase_S9_N	2
RNA_pol_A_bac	2
SGS	2
CN_hydrolase	2
PPTA	2
tRNA-synt_1c	2
SAMP	2
HIF-1a_CTAD	2
CPSase_L_D3	2
Glyco_hydro_47	2
NO_synthase	2
PDGF_N	2
DUF1785	2
CIDE-N	2
GDPD	2
6PF2K	2
Mago_nashi	2
Synapsin_N	2
Topoisom_bac	2
Ku_N	2
P2X_receptor	2
Rotamase	2
zf-TAZ	2
A_deaminase	2
AXH	2
PRP4	2
EXTL2	2
dUTPase	2
polyprenyl_synt	2
RNA_pol_Rpb2_1	2
TFIIS_M	2
GTPase_binding	2
TBP	2
V-SNARE	2
PK_C	2
Ribosomal_S9	2
TauD	2
UDPGT	2
FtsH_ext	2
GAF	2
tRNA-synt_1g	2
HMA	2
RNA_pol_Rpb2_7	2
Enolase_C	2
Glyco_hydro_20b	2
NAC	2
Phosducin	2
Tissue_fac	2
CobW_C	2
Fer2	2
Sina	2
Apolipoprotein	2
DAO	2
ELFV_dehydrog_N	2
OTCace	2
Sod_Cu	2
tRNA-synt_1c_C	2
DP	2
Glyco_transf_43	2
Radical_SAM	2
Abhydrolase_2	2
Peptidase_A22B	2
ETF	2
Laminin_G_1	2
Nop	2
PLA2_B	2
PPP5	2
Pterin_4a	2
Glycolytic	2
Synapsin_C	2
Thymopoietin	2
CaMBD	2
Phe_ZIP	2
DNA_ligase_A_M	2
tRNA_bind	2
CaKB	2
DIM1	2
eIF-5a	2
HH_signal	2
Ribosomal_S12	2
DCP1	2
NIPSNAP	2
FAD-oxidase_C	2
MoCF_biosynth	2
Peptidase_M20	2
Biopterin_H	2
F_actin_cap_B	2
RNA_pol_Rpb2_2	2
Smg4_UPF3	2
TRAPP_Bet3	2
Synaphin	2
COX4	2
Creb_binding	2
TFIID-18kDa	2
Amidinotransf	2
HSF_DNA-bind	2
TB	2
TROVE	2
AAA_2	2
AMP_N	2
AstE_AspA	2
Enolase_N	2
TSP_3	2
GMP_PDE_delta	2
Ferritin	2
XPC-binding	2
Motile_Sperm	2
CoaE	2
E3_binding	2
FBPase	2
Heme_oxygenase	2
LIF_OSM	2
OTCace_N	2
RNase_P_Rpp14	2
c-SKI_SMAD_bind	2
CPSase_sm_chain	2
TBP-binding	2
Glyco_transf_8	2
ResIII	2
EBP50_C-term	2
GHMP_kinases_N	2
PUA	2
Cbl_N	2
EPO_TPO	2
Glycophorin_A	2
Anth_Ig	2
Alpha-amylase_C	2
DNA_ligase_A_C	2
Hint	2
RNA_pol_Rpb2_3	2
Lipase_GDSL	2
TIL	2
Wos2	2
ACT	2
GHMP_kinases_C	2
FAD_binding_4	2
Clathrin-link	2
APC10	2
Clathrin_propel	2
PRK	2
EFG_C	2
CDK5_activator	2
ClpS	2
KIX	2
TCL1_MTCP1	2
TSP_C	2
AChE_tetra	2
Bclx_interact	2
HORMA	2
AIRS	2
HNF-1_N	2
Lyase_1	2
NAD_binding_2	2
Parathyroid	2
M20_dimer	2
CDC37_M	2
Cyt-b5	2
Ku	2
Adenylsucc_synt	2
IL10	2
4HBT	2
RPA_C	2
Isoamylase_N	2
ACBP	2
Beach	2
Ribosomal_L24e	2
Translin	2
cobW	2
DUF59	2
Cbl_N2	2
dNK	2
Toprim	2
Arfaptin	2
DNA_ligase_A_N	2
RNA_pol_Rpb2_5	2
SRP54	2
DNA_gyraseB	2
Glyco_hydro_2	2
Myelin_MBP	2
TIM	2
TRF	2
B2-adapt-app_C	2
Peptidase_M41	2
RIO1	2
tRNA-synt_1	2
APC_crr	2
EFG_IV	2
TFR_dimer	2
CKS	2
Galactosyl_T_2	2
Tctex-1	2
TFIIB	2
Cna_B	2
MutL_C	2
AIRS_C	2
HNF-1B_C	2
Lys	2
Rad52_Rad22	2
Ribosomal_S3_C	1
S-AdoMet_synt_M	1
DAG1	1
ICAT	1
TFIIH_BTF_p62_N	1
Rho_Binding	1
MIF4G_like_2	1
DUF1968	1
RNA_pol_Rpb1_4	1
Colipase	1
IL12	1
Ribosomal_S10	1
Thymidylat_synt	1
tRNA_SAD	1
5_nucleotid_C	1
MEF2_binding	1
BCMA-Tall_bind	1
Glyoxalase	1
SCP	1
Androgen_recep	1
Beta-APP	1
CK_II_beta	1
GARS_N	1
LCM	1
MIF	1
Ribosomal_L29	1
RNA_pol_Rpb1_7	1
Vitellogenin_N	1
TFIIF_alpha	1
NAD_Gly3P_dh_C	1
PYNP_C	1
Cenp-B_dimeris	1
Syntaxin-6_N	1
TAFII28	1
DS	1
ERCC4	1
Glycos_transf_1	1
Hormone_5	1
PCNA_N	1
Ribosomal_L14	1
Ribosomal_S8	1
SAM_decarbox	1
TPP_enzyme_M	1
UDPGP	1
DcpS	1
Rep_fac-A_C	1
CAS_CSE1	1
Rb_C	1
Tower	1
SRP54_N	1
COX5A	1
Inos-1-P_synth	1
Lipoxygenase	1
PGM_PMM_III	1
Pyrophosphatase	1
Rib_hydrolayse	1
Ribosomal_S17	1
MoeZ_MoeB	1
NAD_binding_5	1
Crisp	1
MHCassoc_trimer	1
Cytochrom_B558a	1
LAG1-DNAbind	1
Ketoacyl-synt_C	1
ApoA-II	1
Flavokinase	1
Lectin_leg-like	1
Mss4	1
Orn_DAP_Arg_deC	1
Ribosomal_L5	1
RNA_pol_Rpb7_N	1
Thioesterase	1
YjeF_N	1
ERp29_N	1
ATP-grasp_2	1
Bcr-Abl_Oligo	1
IL4Ra_N	1
Rad50_zn_hook	1
SapB_1	1
DUF339	1
ETF_alpha	1
GalP_UDP_tr_C	1
GSH_synth_ATP	1
Methyltransf_4	1
Peptidase_M19	1
Ribosomal_L21e	1
RNA_pol	1
Telo_bind	1
Transferrin	1
vATP-synt_AC39	1
IFNGR1	1
BRF1	1
HTH_11	1
Ubiq-Cytc-red_N	1
RTC	1
ALAD	1
CBF_beta	1
DNA_RNApol_7kD	1
Glyco_hydro_39	1
NAD_kinase	1
PARP_reg	1
Ribosomal_L11	1
Ribosomal_S4	1
S-AdoMet_synt_C	1
MAT1	1
Propeptide_C1	1
Mo25	1
VBS	1
CenpB-DNA-bind	1
TACI-CRD2	1
Arg_tRNA_synt_N	1
RNA_pol_Rpb1_5	1
tRNA-synt_2d	1
ADK	1
Arginosuc_synth	1
Colipase_C	1
DHFR_1	1
IL4	1
PGK	1
Prp18	1
Ribosomal_S11	1
Rib_5-P_isom_A	1
BPL_LipA_LipB	1
Cu2_monoox_C	1
Smac_DIABLO	1
Ribosomal_L6	1
Cys_Met_Meta_PP	1
GATase_2	1
GTP_cyclohydroI	1
IDO	1
Nuc_deoxyrib_tr	1
Ribosomal_L2_C	1
TFIIF_beta	1
Transthyretin	1
Noggin	1
RanGAP1_C	1
Ly49	1
ProRS-C_1	1
ATP-synt_F	1
CDC48_N	1
DSBA	1
eRF1_1	1
Glycos_transf_3	1
Hormone_6	1
Jacalin	1
MAS20	1
Neuregulin	1
PCNA_C	1
Ribosomal_L15e	1
TPP_enzyme_C	1
CDKN3	1
Peptidase_C26	1
Methyltransf_11	1
AMP-binding	1
Rep_fac-A_3	1
DUF1917	1
Leuk-A4-hydro_C	1
SRP_SPB	1
AICARFT_IMPCHas	1
Asparaginase_2	1
COX5B	1
LMWPc	1
Ribonuc_L-PSP	1
Ribosomal_S18	1
AbfB	1
Cupin_4	1
ACPS	1
P53_TAD	1
BSD	1
Pex14_N	1
RNA_pol_Rpb1_1	1
Acyl_transf_1	1
CNTF	1
Fasciclin	1
Ribosomal_L5_C	1
RNA_pol_Rpb8	1
z-alpha	1
EB1_binding	1
OGG_N	1
PQQ	1
53-BP1_Tudor	1
IL6Ra-bind	1
SapB_2	1
GalP_UDP_transf	1
GSH_synthase	1
Ribosomal_L22	1
Seryl_tRNA_N	1
TFIIA	1
Vault	1
UEV	1
Glyco_hydro_38C	1
Fib_alpha	1
BRCA-2_helical	1
RTC_insert	1
6PGD	1
ATP-sulfurylase	1
MAM33	1
NADHdh	1
Ribosomal_L11_N	1
Ribosomal_S5	1
S-methyl_trans	1
Topoisom_I_N	1
UCR_14kD	1
MAD	1
GFRP	1
CAP_C	1
BRCA-2_OB1	1
MHC2-interact	1
RNA_pol_Rpb1_6	1
AdoHcyase	1
ArsA_ATPase	1
Coprogen_oxidas	1
Fibrillarin	1
Glyco_hydro_1	1
IL5	1
Myc-LZ	1
PGM_PMM_IV	1
PTPS	1
RPE65	1
SRP19	1
tRNA_int_endo	1
Cu2_monooxygen	1
L27_N	1
Alpha-mann_mid	1
TRAM	1
ACOX	1
APH	1
Ribosomal_L3	1
EIF_2_alpha	1
Abhydrolase_3	1
CRM1_C	1
CD4-extracel	1
Glyco_hydro_18	1
IMPDH	1
QRPTase_C	1
A_deamin	1
BAF	1
Cu_amine_oxid	1
DSS1_SEM1	1
eRF1_2	1
DNA_binding_1	1
PDE6_gamma	1
Ribosomal_L18p	1
Ribul_P_3_epim	1
TPP_enzyme_N	1
Olfactory_mark	1
APC2	1
p47_phox_C	1
Talin_middle	1
HMG-CoA_red	1
OMPdecase	1
RNA_pol_Rpb4	1
SSB	1
3HCDH	1
AIRC	1
Catalase	1
COX7a	1
DNA_pol_A	1
Flavoprotein	1
Glyco_hydro_2_C	1
HMGL-like	1
PAP_RNA-bind	1
Rabaptin	1
Ribonuc_red_lgN	1
Ribosomal_S19	1
Sua5_yciO_yrdC	1
TK	1
CDC37_C	1
Axin_b-cat_bind	1
DCP2	1
HEM4	1
RNA_pol_Rpb1_2	1
APS_kinase	1
Gln-synt_C	1
Prion_octapep	1
Sod_Fe_N	1
tRNA-synt_1d	1
APC_15aa	1
Cse1	1
Aurora-A_bind	1
Alpha_kinase	1
Peptidase_C54	1
ThiS	1
ABM	1
Aminotran_4	1
BcrAD_BadFG	1
CutC	1
DUF525	1
GARS_A	1
GSHPx	1
Nol1_Nop2_Fmu	1
Ribosomal_L23	1
RNA_POL_M_15KD	1
TFIIA_gamma_N	1
Transketolase_N	1
VHL	1
DALR_1	1
GlcNAc_2-epim	1
ERp29	1
AHSA1	1
CoA_trans	1
DUF1943	1
HTH_3	1
malic	1
UDG	1
ATP-synt	1
Hormone_3	1
Man-6-P_recep	1
NB-ARC	1
Ribosomal_L12	1
Ribosomal_S5_C	1
Topoisom_I	1
UCR_TM	1
CTP_synth_N	1
RabGGT_insert	1
Redoxin	1
ecTbetaR2	1
BRCA-2_OB3	1
FtsJ	1
PD-C2-AF1	1
L15	1
Somatomedin_B	1
AdoHcyase_NAD	1
ART	1
COX1	1
eIF-6	1
GM_CSF	1
PGM_PMM_I	1
Ribosomal_S13	1
Zn_dep_PLPC	1
Apyrase	1
Brix	1
E2_bind	1
Tme5_EGF_like	1
MoeA_C	1
Peptidase_M28	1
Rieske	1
XPA_C	1
Cytochrom_C	1
IF4E	1
MoaE	1
Orexin	1
Ribosomal_L37ae	1
RNA_pol_Rpb2_4	1
ESCRT-II	1
CSE2	1
Cupin_2	1
Asp_Arg_Hydrox	1
Rapamycin_bind	1
COX6C	1
Siah-Interact_N	1
Aha1_N	1
Glyco_hydro_30	1
INCENP_ARK-bind	1
PBP	1
QRPTase_N	1
TFIID_20kDa	1
Cu_amine_oxidN2	1
eRF1_3	1
Gp_dh_N	1
Methyltransf_1N	1
NMT	1
Ribosomal_L2	1
Transaldolase	1
PTH2	1
XRCC4	1
CENP-B_N	1
Pcc1	1
STAS	1
3HCDH_N	1
ATP-cone	1
Cpn10	1
DNA_primase_lrg	1
ENT	1
Flt3_lig	1
Glyco_hydro_2_N	1
Phospholamban	1
Rad21_Rec8	1
Ribonuc_red_lgC	1
Ribosomal_S2	1
S-AdoMet_synt_N	1
SUFU	1
La	1
Gemin6	1
DKCLD	1
CDT1	1
MIF4G_like	1
FOLN	1
PhzC-PhzF	1
RNA_pol_Rpb1_3	1
Skp1	1
EAP30	1
Ferrochelatase	1
Gln-synt_N	1
Ligase_CoA	1
Oxidored_q6	1
Ribosomal_L9_N	1
Sod_Fe_C	1
tRNA-synt_1e	1
MED7	1
KH_2	1
Biotin_carb_C	1
L27_2	1
BaffR-Tall_bind	1
SCF	1
Aminotran_5	1
Citrate_synt	1
HEPN	1
Exo70	1
GARS_C	1
PNP_UDP_1	1
RNA_pol_N	1
TFIIA_gamma_C	1
Geminin	1
GCD14	1
Sak_Polo	1
eIF2_C	1
Malic_M	1
PAP_central	1
rve	1
Creatinase_N	1
ER	1
Formyl_trans_N	1
Glycos_trans_3N	1
Hormone_4	1
MaoC_dehydratas	1
PC4	1
Ribosomal_L13	1
Ribosomal_S7	1
SAICAR_synt	1
UcrQ	1
Amidase_2	1
TIP120	1
Carboxyl_trans	1
MAPKK1_Int	1
EGF-like_subdom	1
NTP_transf_2	1
ADP_PFK_GK	1
Asn_synthase	1
CAP_N	1
PGM_PMM_II	1
Ribosomal_S15	1
TruB_N	1
TAF4	1
Abhydro_lipase	1
Beta-trefoil	1
ketoacyl-synt	1
MoeA_N	1
XPA_N	1
APG12	1
BRCA2	1
CLP_protease	1
Cytochrom_C1	1
FAD_binding_3	1
GCV_H	1
GYF	1
IFN-gamma	1
Molybdopterin	1
Orn_Arg_deC_N	1
PP-binding	1
Ribosomal_L4	1
RNA_pol_Rpb6	1
SNase	1
TGT	1
CathepsinC_exc	1
TRADD_N	1
AHSP	1
Peptidase_C1_2	1
Vps36	1
Amidohydro_2	1
Cu_amine_oxidN3	1
DUF323	1
Gp_dh_C	1
Methyltransf_3	1
NMT_C	1
Ribosomal_L20	1
RmlD_sub_bind	1
Resistin	1
DPPIV_N	1
VitD-bind_III	1
LysM	1
5-FTHF_cyc-lig	1
CBAH	1
DNA_primase_S	1
TLV_coat	1
Glyco_hydro_38	1
NAD_Gly3P_dh_N	1
