# Supplementary material for: Reuse of structural domain–domain interactions in protein networks
Source: BMC Bioinformatics. 2007 Jul 18;8:259. doi: 10.1186/1471-2105-8-259 (PMC1940023; doi:10.1186/1471-2105-8-259)
Supplement: Additional file 5 — iPfam_inter-intrachain. An Excel file listing the number of interchain and intrachain interactions in all PDB structures for each iPfam domain pair. [file 1471-2105-8-259-S5.xls]

## Sheet: Sheet1
iPfam id 1	iPfam id 2	interchain	intrachain
C1-set	C1-set	260	25
Globin	Globin	244	0
RVP	RVP	202	0
MHC_I	C1-set	177	199
GST_N	GST_C	137	164
GST_N	GST_N	119	0
Avidin	Avidin	95	0
Insulin	Insulin	95	0
Trypsin	Trypsin	93	0
NO_synthase	NO_synthase	88	0
RVT_1	RVT_1	87	0
Lectin_legB	Lectin_legB	85	11
Rhv	Rhv	85	0
RVT_connect	RVT_1	84	85
RVT_thumb	RnaseH	84	9
RVT_connect	RVT_connect	84	0
ADH_zinc_N	ADH_zinc_N	80	0
Aminotran_1_2	Aminotran_1_2	80	0
Hormone_recep	Hormone_recep	78	0
Ribonuclease	Ribonuclease	76	0
adh_short	adh_short	73	0
ADH_zinc_N	ADH_N	69	96
RnaseA	RnaseA	69	0
Transthyretin	Transthyretin	68	0
TIM	TIM	66	0
V-set	V-set	66	0
Pribosyltran	Pribosyltran	58	0
Lectin_C	Lectin_C	57	0
Rhv	Pico_P1A	57	0
Sod_Fe_N	Sod_Fe_C	56	59
Pkinase	Pkinase	56	0
Phospholip_A2_1	Phospholip_A2_1	55	0
Copper-bind	Copper-bind	54	0
Trypsin	Hirudin	53	0
Trypsin	Kunitz_BPTI	53	0
Beta-lactamase	Beta-lactamase	52	0
GST_C	GST_C	51	0
Lipocalin	Lipocalin	50	0
Sod_Fe_C	Sod_Fe_C	50	0
Lys	Lys	49	0
AP_endonuc_2	AP_endonuc_2	47	0
Sod_Cu	Sod_Cu	47	0
IL8	IL8	46	0
MHC_II_beta	MHC_II_alpha	46	0
PNP_UDP_1	PNP_UDP_1	46	0
bZIP_1	bZIP_1	46	0
Gp_dh_C	Gp_dh_C	45	0
MHC_II_beta	C1-set	45	0
Serpin	Serpin	45	0
Thymidylat_synt	Thymidylat_synt	45	0
MHC_II_alpha	C1-set	44	53
Gp_dh_N	Gp_dh_C	44	51
Peptidase_C14	Peptidase_C14	44	0
efhand	efhand	43	208
Trypsin	EGF	43	0
NDK	NDK	42	0
Prenyltrans	PPTA	42	0
Enterotoxin_b	Enterotoxin_b	41	0
Lig_chan	Lig_chan	41	0
DAHP_synth_1	DAHP_synth_1	40	0
Ferritin	Ferritin	40	0
p450	p450	39	2
Acetyltransf_1	Acetyltransf_1	39	0
Pyr_redox_2	Pyr_redox_2	39	0
FBPase	FBPase	38	0
Arginase	Arginase	37	0
PyrI_C	OTCace_N	37	0
Ldh_1_N	Ldh_1_C	36	70
Glyoxalase	Glyoxalase	36	26
Alk_phosphatase	Alk_phosphatase	36	0
Glyco_hydro_18	Glyco_hydro_18	36	0
Ras	Ras	36	0
Hemagglutinin	Hemagglutinin	35	0
Ldh_1_N	Ldh_1_N	35	0
Peptidase_M10	Peptidase_M10	35	0
Pkinase	Cyclin_N	35	0
Urease_beta	Urease_alpha	35	0
Amino_oxidase	Amino_oxidase	34	1
PyrI	PyrI	34	0
Urease_gamma	Urease_beta	33	2
Epimerase	Epimerase	33	0
Penicil_amidase	Penicil_amidase	33	0
S_100	S_100	33	0
Aminotran_3	Aminotran_3	32	0
Catalase	Catalase	32	0
Cu-oxidase	Cu-oxidase	32	0
IQ	efhand	32	0
NTF2	NTF2	32	0
NUDIX	NUDIX	32	0
PALP	PALP	32	0
PDEase_I	PDEase_I	32	0
TIG	TIG	32	0
Trp_syntA	PALP	32	0
Phenol_Hydrox	Phenol_Hydrox	31	0
Pkinase	Cyclin_C	31	0
Ribosomal_L3	Ribosomal_L14	31	0
Alpha-amylase	Alpha-amylase	30	2
Cu_amine_oxid	Cu_amine_oxid	30	0
Ldh_1_C	Ldh_1_C	30	0
Pyr_redox_dim	Pyr_redox_2	29	61
Cu_amine_oxidN3	Cu_amine_oxid	29	38
DHFR_1	DHFR_1	29	0
Histone	Histone	29	0
Pkinase_Tyr	Pkinase_Tyr	29	0
Pyr_redox_dim	Pyr_redox_dim	29	0
RNA_pol_Rpb2_6	RNA_pol_Rpb1_2	29	0
RNA_pol_Rpb2_7	RNA_pol_Rpb1_1	29	0
RNA_pol_Rpb2_7	RNA_pol_Rpb1_2	29	0
Ribosomal_L29	Ribosomal_L23	29	0
Cu-oxidase_3	Cu-oxidase	28	83
SH3_1	SH3_1	28	7
Aldedh	Aldedh	28	0
Asp	Asp	28	0
Endonuc-EcoRV	Endonuc-EcoRV	28	0
Myosin_head	efhand	28	0
Phenol_Hydrox	MeMO_Hyd_G	28	0
RNA_pol_Rpb2_6	RNA_pol_L	28	0
RNA_pol_Rpb2_6	RNA_pol_Rpb1_3	28	0
Ribosomal_S14	Ribosomal_S10	28	0
RuBisCO_large_N	RuBisCO_large	27	33
Glyco_hydro_1	Glyco_hydro_1	27	6
SH2	SH2	27	3
RuBisCO_large	RuBisCO_large	27	2
Abhydrolase_1	Abhydrolase_1	27	0
Hydrolase	Hydrolase	27	0
OMPdecase	OMPdecase	27	0
RNA_pol_Rpb6	RNA_pol_Rpb1_2	27	0
Ribosomal_L3	Ribosomal_L13	27	0
Ribosomal_S5_C	Ribosomal_S4	27	0
potato_inhibit	Peptidase_S8	27	0
tRNA-synt_2b	tRNA-synt_2b	27	0
MHC_I	MHC_I	26	1
Aldo_ket_red	Aldo_ket_red	26	0
Cpn60_TCP1	Cpn60_TCP1	26	0
Glyco_hydro_2_C	Glyco_hydro_2_C	26	0
Levi_coat	Levi_coat	26	0
Lyase_1	Lyase_1	26	0
Pep_deformylase	Pep_deformylase	26	0
Proteasome	Proteasome	26	0
RNA_pol_Rpb2_3	RNA_pol_Rpb1_5	26	0
RNA_pol_Rpb2_6	RNA_pol_A_bac	26	0
RNA_pol_Rpb6	RNA_pol_Rpb1_5	26	0
Pyr_redox_2	Pyr_redox	25	84
S_100	efhand	25	45
RNA_pol_L	RNA_pol_A_bac	25	29
ABC_tran	ABC_tran	25	1
COesterase	COesterase	25	0
CTP_transf_2	CTP_transf_2	25	0
Dioxygenase_C	Dioxygenase_C	25	0
Heme_oxygenase	Heme_oxygenase	25	0
Peptidase_S9	Peptidase_S9	25	0
RNA_pol_L	RNA_pol_L	25	0
RNA_pol_Rpb2_6	RNA_pol_Rpb1_4	25	0
RNA_pol_Rpb2_6	RNA_pol_Rpb1_5	25	0
RNA_pol_Rpb2_7	RNA_pol_Rpb1_3	25	0
RNA_pol_Rpb2_7	RNA_pol_Rpb1_5	25	0
RNA_pol_Rpb6	RNA_pol_Rpb2_7	25	0
Ribosomal_L21e	Ribosomal_L18p	25	0
Ribosomal_L24e	Ribosomal_L14	25	0
Ribosomal_L3	Ribosomal_L24e	25	0
Ribosomal_L37ae	Ribosomal_L2	25	0
Ribosomal_L39	Ribosomal_L23	25	0
Ribosomal_L39	Ribosomal_L37e	25	0
Ribosomal_L4	Ribosomal_L37e	25	0
Ribosomal_L44	Ribosomal_L15e	25	0
Ribosomal_L5_C	Ribosomal_L18p	25	0
Ribosomal_L7Ae	Ribosomal_L15e	25	0
Glyco_hydro_2_C	Glyco_hydro_2	24	26
Glyco_hydro_2_N	Glyco_hydro_2	24	26
Bgal_small_N	Bgal_small_N	24	0
DMRL_synthase	DMRL_synthase	24	0
Gal-bind_lectin	Gal-bind_lectin	24	0
Glyco_hydro_2	Glyco_hydro_2	24	0
MGS	MGS	24	0
PyrI_C	OTCace	24	0
RNA_pol_Rpb1_2	RNA_pol_L	24	0
RNA_pol_Rpb1_3	RNA_pol_L	24	0
RNA_pol_Rpb2_3	RNA_pol_Rpb1_4	24	0
Ribosomal_S19	Ribosomal_S13	24	0
Ribosomal_S6	Ribosomal_S18	24	0
Ribosomal_S8	Ribosomal_S5_C	24	0
RuBisCO_small	RuBisCO_large	24	0
TNF	TNF	24	0
Peptidase_S9	DPPIV_N	23	24
peroxidase	peroxidase	23	7
Jacalin	Jacalin	23	2
Aminotran_4	Aminotran_4	23	0
DPPIV_N	DPPIV_N	23	0
Nitroreductase	Nitroreductase	23	0
Ribosomal_L37ae	Ribosomal_L2_C	23	0
TPP_enzyme_C	TPP_enzyme_C	23	0
Transket_pyr	E1_dh	23	0
Aldose_epim	Aldose_epim	22	0
Alpha-amylase_N	Alpha-amylase_N	22	0
Asparaginase	Asparaginase	22	0
FAD_binding_4	FAD_binding_4	22	0
Iso_dh	Iso_dh	22	0
LSM	LSM	22	0
NiFe_dehyd_N	NiFeSe_Hases	22	0
Phosphorylase	Phosphorylase	22	0
Ribosomal_S8	Ribosomal_S12	22	0
TPP_enzyme_N	TPP_enzyme_N	22	0
RVT_connect	RnaseH	21	85
TPP_enzyme_N	TPP_enzyme_M	21	35
Alpha-amylase_N	Alpha-amylase	21	28
Response_reg	Response_reg	21	1
Cytochrom_C	Cytochrom_C	21	0
Lactamase_B	Lactamase_B	21	0
NTP_transferase	NTP_transferase	21	0
Peptidase_C1	Peptidase_C1	21	0
Phage_integrase	Phage_integrase	21	0
Phycobilisome	Phycobilisome	21	0
Ribosomal_S7	Ribosomal_S11	21	0
Ribosomal_S8	Ribosomal_S17	21	0
Trypsin	Kazal_1	21	0
TPP_enzyme_N	TPP_enzyme_C	20	35
Peptidase_M16_C	Peptidase_M16	20	22
tRNA-synt_2b	HGTP_anticodon	20	19
4HBT	4HBT	20	0
AhpC-TSA	AhpC-TSA	20	0
Aminotran_5	Aminotran_5	20	0
Cytochrom_D1	Cytochrom_D1	20	0
ECH	ECH	20	0
HTH_3	HTH_3	20	0
Oxidored_q6	NiFeSe_Hases	20	0
Pyrophosphatase	Pyrophosphatase	20	0
RNA_pol_N	RNA_pol_A_bac	20	0
RNA_pol_N	RNA_pol_L	20	0
RNA_pol_Rpb1_7	RNA_POL_M_15KD	20	0
RNA_pol_Rpb2_6	DNA_RNApol_7kD	20	0
RNA_pol_Rpb2_6	RNA_pol_N	20	0
RNA_pol_Rpb5_C	RNA_pol_Rpb1_5	20	0
RNA_pol_Rpb8	RNA_pol_Rpb1_3	20	0
Ribosomal_S17	Ribosomal_S12	20	0
Ribosomal_S3_N	Ribosomal_S10	20	0
Ribosomal_S9	Ribosomal_S10	20	0
TFIIS_C	RNA_pol_Rpb1_4	20	0
Thioredoxin	Thioredoxin	20	0
Prenyltrans	Prenyltrans	19	57
EGF	An_peroxidase	19	25
FAD_binding_4	FAD-oxidase_C	19	20
Kunitz_BPTI	Kunitz_BPTI	19	1
An_peroxidase	An_peroxidase	19	0
FAD-oxidase_C	FAD-oxidase_C	19	0
FGF	FGF	19	0
Fer2	Fer2	19	0
Fer4_NifH	Fer4_NifH	19	0
Galactosyl_T_2	Galactosyl_T_2	19	0
Phage_lysozyme	Phage_lysozyme	19	0
RNA_pol_Rpb2_2	RNA_POL_M_15KD	19	0
RNA_pol_Rpb2_4	RNA_POL_M_15KD	19	0
RNA_pol_Rpb5_C	RNA_pol_Rpb1_6	19	0
Stap_Strp_toxin	Stap_Strp_toxin	19	0
TFIIS_C	RNA_pol_Rpb2_2	19	0
dCMP_cyt_deam_1	dCMP_cyt_deam_1	19	0
Hexapep	Hexapep	18	42
Transket_pyr	Transketolase_C	18	34
Thiolase_N	Thiolase_C	18	20
Glyco_hydro_18	CBM_5_12	18	18
Gag_p24	Gag_p24	18	1
Asparaginase_2	Asparaginase_2	18	0
Glycolytic	Glycolytic	18	0
Guanylate_cyc	Guanylate_cyc	18	0
Metallophos	Metallophos	18	0
Oxidored_nitro	Oxidored_nitro	18	0
RNA_pol_A_bac	DNA_RNApol_7kD	18	0
RNA_pol_Rpb1_4	RNA_pol_L	18	0
RNA_pol_Rpb2_1	DNA_RNApol_7kD	18	0
RNA_pol_Rpb2_1	RNA_pol_N	18	0
RNA_pol_Rpb2_2	RNA_pol_Rpb1_4	18	0
RNA_pol_Rpb2_2	RNA_pol_Rpb1_7	18	0
RNA_pol_Rpb2_5	RNA_pol_Rpb1_4	18	0
RNA_pol_Rpb2_5	RNA_pol_Rpb1_5	18	0
RNA_pol_Rpb5_N	RNA_pol_Rpb1_5	18	0
RNA_pol_Rpb6	RNA_pol_Rpb1_6	18	0
RNA_pol_Rpb8	RNA_pol_L	18	0
RNA_pol_Rpb8	RNA_pol_Rpb1_4	18	0
RNA_pol_Rpb8	RNA_pol_Rpb1_6	18	0
Ribosomal_S3_N	Ribosomal_S14	18	0
Ribosomal_S9	Ribosomal_S7	18	0
Ring_hydroxyl_B	Rieske	18	0
Ring_hydroxyl_B	Ring_hydroxyl_A	18	0
Sod_Fe_N	Sod_Fe_N	18	0
TFIIS_C	RNA_pol_Rpb2_4	18	0
TetR_N	TetR_N	18	0
Thiolase_N	Thiolase_N	18	0
Transket_pyr	Transket_pyr	18	0
Transketolase_C	Transketolase_C	18	0
dUTPase	dUTPase	18	0
TBP	TBP	17	29
ATP-synt_ab	ATP-synt_ab	17	0
Cys_Met_Meta_PP	Cys_Met_Meta_PP	17	0
DAO	DAO	17	0
DHDPS	DHDPS	17	0
ELFV_dehydrog_N	ELFV_dehydrog_N	17	0
Fibrinogen_C	Fibrinogen_C	17	0
Flavodoxin_2	Flavodoxin_2	17	0
Inositol_P	Inositol_P	17	0
RNA_pol_Rpb2_6	RNA_pol_Rpb1_1	17	0
RdRP_1	RdRP_1	17	0
Ribosomal_S8	Ribosomal_S2	17	0
Stap_Strp_tox_C	MHC_II_alpha	17	0
Transpeptidase	Transpeptidase	17	0
UCR_TM	Cytochrom_B_N	17	0
UCR_TM	UcrQ	17	0
UCR_UQCRX_QCR9	UCR_TM	17	0
Ketoacyl-synt_C	ketoacyl-synt	16	22
Cupin_1	Cupin_1	16	14
ig	C1-set	16	1
ALAD	ALAD	16	0
Amidohydro_1	Amidohydro_1	16	0
Bac_rhodopsin	Bac_rhodopsin	16	0
Cytochrom_C1	Cytochrom_B_N	16	0
DHO_dh	DHO_dh	16	0
DeoC	DeoC	16	0
FMN_dh	FMN_dh	16	0
Herpes_TK	Herpes_TK	16	0
MR_MLE_N	MR_MLE_N	16	0
Ribosomal_S5	Ribosomal_S3_C	16	0
Stap_Strp_toxin	MHC_II_alpha	16	0
Sulfotransfer_1	Sulfotransfer_1	16	0
Thioredoxin	DNA_pol_A	16	0
UCR_14kD	Cytochrom_B_N	16	0
UCR_TM	Cytochrom_C1	16	0
UCR_TM	Peptidase_M16_C	16	0
UCR_UQCRX_QCR9	Cytochrom_C1	16	0
UcrQ	Cytochrom_B_C	16	0
UcrQ	Cytochrom_B_N	16	0
UcrQ	Cytochrom_C1	16	0
UcrQ	Peptidase_M16_C	16	0
VWA	VWA	16	0
ketoacyl-synt	ketoacyl-synt	16	0
tRNA-synt_1b	tRNA-synt_1b	16	0
zf-C4	zf-C4	16	0
Alpha-amylase_C	Alpha-amylase	15	110
Sushi	Sushi	15	36
ELFV_dehydrog_N	ELFV_dehydrog	15	24
Catalase-rel	Catalase	15	15
ATP-synt_ab_N	ATP-synt_ab_N	15	0
Actin	Actin	15	0
Amidase	Amidase	15	0
ELFV_dehydrog	ELFV_dehydrog	15	0
Enterotoxin_b	Enterotoxin_a	15	0
Fib_alpha	Fibrinogen_C	15	0
HATPase_c	HATPase_c	15	0
P53_tetramer	P53_tetramer	15	0
PDGF	PDGF	15	0
Peptidase_C30	Peptidase_C30	15	0
Peptidase_S21	Peptidase_S21	15	0
Peripla_BP_1	Peripla_BP_1	15	0
PfkB	PfkB	15	0
RIP	Ricin_B_lectin	15	0
SLT_beta	SLT_beta	15	0
Tubulin	Tubulin	15	0
UCR_14kD	Cytochrom_B_C	15	0
UCR_14kD	Cytochrom_C1	15	0
UCR_14kD	UcrQ	15	0
UCR_TM	Peptidase_M16	15	0
V-set	Lys	15	0
malic	malic	15	0
Stap_Strp_tox_C	Stap_Strp_toxin	14	53
Tubulin_C	Tubulin	14	21
ig	ig	14	18
ATP-synt_ab_C	ATP-synt_ab	14	15
ATP-synt_ab_N	ATP-synt_ab	14	14
TOBE	TOBE	14	11
Fer2_2	Ald_Xan_dh_C2	14	8
Fer2	Ald_Xan_dh_C	14	7
14-3-3	14-3-3	14	0
ATP-synt_ab_C	ATP-synt_ab_C	14	0
Acyl-CoA_dh_1	Acyl-CoA_dh_1	14	0
CTP_transf_3	CTP_transf_3	14	0
Cpn10	Cpn10	14	0
DHQ_synthase	DHQ_synthase	14	0
DJ-1_PfpI	DJ-1_PfpI	14	0
Flavodoxin_1	Flavodoxin_1	14	0
Formyl_trans_N	Formyl_trans_N	14	0
GTP_cyclohydroI	GTP_cyclohydroI	14	0
Gelsolin	Actin	14	0
Mtap_PNP	Mtap_PNP	14	0
MutS_V	MutS_V	14	0
Pro_isomerase	Pro_isomerase	14	0
Pyridox_oxidase	Pyridox_oxidase	14	0
Ribonuc_red_lgC	Ribonuc_red_lgC	14	0
Trypsin	Ecotin	14	0
Enolase_N	Enolase_C	13	23
AAA_2	AAA_2	13	13
PDZ	PDZ	13	6
Y_phosphatase	Y_phosphatase	13	4
AA_kinase	AA_kinase	13	0
ADH_N	ADH_N	13	0
Ald_Xan_dh_C2	Ald_Xan_dh_C2	13	0
COX2	COX1	13	0
Carboxyl_trans	Carboxyl_trans	13	0
CoA_transf_3	CoA_transf_3	13	0
Cytochrom_C1	Cytochrom_B_C	13	0
Enolase_C	Enolase_C	13	0
HTH_8	HTH_8	13	0
MutS_IV	MutS_IV	13	0
PGI	PGI	13	0
RNA_pol_Rpb2_4	RNA_pol_Rpb1_4	13	0
UCR_hinge	Cytochrom_C1	13	0
UCR_hinge	UcrQ	13	0
UQ_con	UQ_con	13	0
Ubiq-Cytc-red_N	Peptidase_M16_C	13	0
UcrQ	Peptidase_M16	13	0
MR_MLE_N	MR_MLE	12	22
Chitin_bind_1	Chitin_bind_1	12	19
Ricin_B_lectin	Ricin_B_lectin	12	18
3HCDH_N	3HCDH	12	17
Acyl-CoA_dh_M	Acyl-CoA_dh_1	12	17
AAA	AAA	12	5
Fer2	FAD_binding_5	12	5
Fer2_2	FAD_binding_5	12	5
Neur_chan_LBD	Neur_chan_LBD	12	5
SSB	SSB	12	2
FKBP_C	FKBP_C	12	1
Kringle	Kringle	12	1
3HCDH	3HCDH	12	0
Alpha-amylase_C	Alpha-amylase_C	12	0
Anthrax_toxA	Anthrax_toxA	12	0
Arc	Arc	12	0
Citrate_synt	Citrate_synt	12	0
MIF	MIF	12	0
Methyltransf_12	Methyltransf_12	12	0
NHase_beta	NHase_alpha	12	0
Nuc_deoxyrib_tr	Nuc_deoxyrib_tr	12	0
PGAM	PGAM	12	0
PH	PH	12	0
PK_C	PK_C	12	0
Ribosomal_S5	Ribosomal_S4	12	0
Tissue_fac	EGF	12	0
Toxin_1	Toxin_1	12	0
Trypsin	Tissue_fac	12	0
UCR_6-4kD	Peptidase_M16_C	12	0
UCR_TM	UCR_6-4kD	12	0
UCR_UQCRX_QCR9	UCR_6-4kD	12	0
Ubiq-Cytc-red_N	Peptidase_M16	12	0
polyprenyl_synt	polyprenyl_synt	12	0
rve	rve	12	0
OTCace_N	OTCace	11	58
Ald_Xan_dh_C2	Ald_Xan_dh_C	11	18
Ala_racemase_N	Ala_racemase_C	11	12
TetR_N	TetR_C_5	11	11
cNMP_binding	cNMP_binding	11	6
ABM	ABM	11	0
ACP_syn_III	ACP_syn_III	11	0
Ala_racemase_C	Ala_racemase_C	11	0
Ala_racemase_N	Ala_racemase_N	11	0
COX3	COX1	11	0
Cu_amine_oxidN1	Cu_amine_oxidN1	11	0
GFO_IDH_MocA_C	GFO_IDH_MocA_C	11	0
GFP	GFP	11	0
Gag_p17	Gag_p17	11	0
Glyco_hydro_10	Glyco_hydro_10	11	0
Myosin_head	Actin	11	0
OTCace_N	OTCace_N	11	0
PK	PK	11	0
PTE	PTE	11	0
Pantoate_ligase	Pantoate_ligase	11	0
Peptidase_M24	Peptidase_M24	11	0
Peptidase_S8	Peptidase_S8	11	0
Photo_RC	Photo_RC	11	0
Rib_hydrolayse	Rib_hydrolayse	11	0
Ribonuclease	Barstar	11	0
RuBisCO_large_N	RuBisCO_large_N	11	0
SKI	SKI	11	0
Semialdhyde_dhC	Semialdhyde_dhC	11	0
TauD	TauD	11	0
TetR_C_5	TetR_C_5	11	0
Transaldolase	Transaldolase	11	0
Tyr-DNA_phospho	Tyr-DNA_phospho	11	0
Voltage_CLC	Voltage_CLC	11	0
YgbB	YgbB	11	0
RRM_1	RRM_1	10	23
Arm	Arm	10	20
Semialdhyde_dhC	Semialdhyde_dh	10	20
tRNA_anti	tRNA-synt_2	10	18
2-Hacid_dh_C	2-Hacid_dh	10	14
Ricin_B_lectin	Glyco_hydro_10	10	10
Transket_pyr	Transketolase_N	10	10
Fer2	Ald_Xan_dh_C2	10	8
Fer2_2	Ald_Xan_dh_C	10	7
CoA_trans	CoA_trans	10	5
FAD_binding_5	Ald_Xan_dh_C	10	5
FAD_binding_5	Ald_Xan_dh_C2	10	5
PPTA	PPTA	10	4
LAGLIDADG_1	LAGLIDADG_1	10	1
ubiquitin	ubiquitin	10	1
2-Hacid_dh_C	2-Hacid_dh_C	10	0
ATP-synt_ab	ATP-synt	10	0
ATP-synt_ab_C	ATP-synt	10	0
Asp_decarbox	Asp_decarbox	10	0
Bac_DNA_binding	Bac_DNA_binding	10	0
COX2_TM	COX1	10	0
Fe_dep_repr_C	Fe_dep_repr_C	10	0
Glyco_transf_6	Glyco_transf_6	10	0
HN	HN	10	0
Integrin_beta	FG-GAP	10	0
LamB	LamB	10	0
Lys	Galactosyl_T_2	10	0
MATH	MATH	10	0
MHC_I	Arena_glycoprot	10	0
MetJ	MetJ	10	0
Neur	Neur	10	0
PRC	Photo_RC	10	0
PRCH	CytoC_RC	10	0
PRCH	Photo_RC	10	0
Photo_RC	CytoC_RC	10	0
RHH_1	RHH_1	10	0
RdRP_3	RdRP_3	10	0
Redoxin	Redoxin	10	0
Ribonuc_L-PSP	Ribonuc_L-PSP	10	0
Ribonuc_red_sm	Ribonuc_red_sm	10	0
SHMT	SHMT	10	0
TENA_THI-4	TENA_THI-4	10	0
TGF_beta	TGF_beta	10	0
TMP-TENI	TMP-TENI	10	0
TRI5	TRI5	10	0
Tautomerase	Tautomerase	10	0
Telo_bind	TEBP_beta	10	0
Tissue_fac	Gla	10	0
Toxin_1	Neur_chan_LBD	10	0
Transketolase_N	Transketolase_C	10	0
Transketolase_N	Transketolase_N	10	0
ig	FGF	10	0
tRNA-synt_2	tRNA-synt_2	10	0
Ribonuc_red_lgN	Ribonuc_red_lgC	9	19
fn3	fn3	9	14
NAD_binding_5	Inos-1-P_synth	9	12
Orn_DAP_Arg_deC	Orn_Arg_deC_N	9	12
Gag_p24	Gag_p17	9	11
FAA_hydrolase	FAA_hydrolase	9	2
PAS	PAS	9	1
Ribonuclease_3	Ribonuclease_3	9	1
ANF_receptor	ANF_receptor	9	0
Adenylsucc_synt	Adenylsucc_synt	9	0
Aldolase	Aldolase	9	0
Arf	Arf	9	0
Beta_elim_lyase	Beta_elim_lyase	9	0
CN_hydrolase	CN_hydrolase	9	0
CPSase_L_D3	CPSase_L_D3	9	0
CPSase_sm_chain	CPSase_L_D2	9	0
CPSase_sm_chain	CPSase_L_D3	9	0
Cpn60_TCP1	Cpn10	9	0
Dehydratase_LU	Dehydratase_LU	9	0
Dehydratase_MU	Dehydratase_LU	9	0
Dehydratase_SU	Dehydratase_LU	9	0
Dehydratase_SU	Dehydratase_MU	9	0
EPSP_synthase	EPSP_synthase	9	0
ETF	ETF	9	0
Endonuc-PvuII	Endonuc-PvuII	9	0
Enterotoxin_a	Enterotoxin_a	9	0
GATase	CPSase_L_D2	9	0
GATase	CPSase_L_D3	9	0
GP41	GP41	9	0
GTP_EFTU	GTP_EFTU	9	0
Glucosamine_iso	Glucosamine_iso	9	0
Guanylate_cyc	G-alpha	9	0
HLH	HLH	9	0
HMG-CoA_red	HMG-CoA_red	9	0
Homeobox	Homeobox	9	0
HutP	HutP	9	0
IU_nuc_hydro	IU_nuc_hydro	9	0
Inos-1-P_synth	Inos-1-P_synth	9	0
Ion_trans_2	Ion_trans_2	9	0
MHC_II_beta	MHC_II_beta	9	0
NAD_binding_5	NAD_binding_5	9	0
NAD_kinase	NAD_kinase	9	0
Orn_DAP_Arg_deC	Orn_DAP_Arg_deC	9	0
PBP_GOBP	PBP_GOBP	9	0
PFL	PFL	9	0
PRK	PRK	9	0
Pentaxin	Pentaxin	9	0
Peptidase_M14	Peptidase_M14	9	0
Peptidase_S29	Peptidase_S29	9	0
Peptidase_S3	Peptidase_S3	9	0
Rhv	DUF1865	9	0
Ribosomal_L35p	Ribosomal_L15	9	0
SAM_decarbox	SAM_decarbox	9	0
TP_methylase	TP_methylase	9	0
Terpene_synth_C	Terpene_synth_C	9	0
Thy1	Thy1	9	0
Troponin	efhand	9	0
VHS	VHS	9	0
WD40	G-gamma	9	0
bZIP_2	bZIP_2	9	0
dNK	dNK	9	0
dTDP_sugar_isom	dTDP_sugar_isom	9	0
peroxidase	Cytochrom_C	9	0
Ank	Ank	8	33
Chal_sti_synt_N	Chal_sti_synt_C	8	24
Crystall	Crystall	8	20
SRP54_N	SRP54	8	18
Transglut_N	Transglut_C	8	18
Glycos_trans_3N	Glycos_transf_3	8	14
S-AdoMet_synt_M	S-AdoMet_synt_C	8	13
S-AdoMet_synt_N	S-AdoMet_synt_C	8	13
S-AdoMet_synt_N	S-AdoMet_synt_M	8	13
PI-PLC-Y	C2	8	10
CO_deh_flav_C	Ald_Xan_dh_C2	8	5
Fer2_2	CO_deh_flav_C	8	5
HSP90	HSP90	8	2
AICARFT_IMPCHas	AICARFT_IMPCHas	8	0
Arginosuc_synth	Arginosuc_synth	8	0
BIR	BIR	8	0
Bac_luciferase	Bac_luciferase	8	0
CMD	CMD	8	0
Carb_anhydrase	Carb_anhydrase	8	0
CesT	CesT	8	0
Chal_sti_synt_C	Chal_sti_synt_C	8	0
Chal_sti_synt_N	Chal_sti_synt_N	8	0
Cytochrom_C_2	Cytochrom_C_2	8	0
DXP_redisom_C	DXP_redisom_C	8	0
E1_dh	E1_dh	8	0
Ecotin	Ecotin	8	0
Esterase	Esterase	8	0
Glyco_hydro_14	Glyco_hydro_14	8	0
Glyco_hydro_9	Glyco_hydro_9	8	0
Glycos_trans_3N	Glycos_trans_3N	8	0
ICL	ICL	8	0
IMPDH	IMPDH	8	0
Integrase_Zn	Integrase_Zn	8	0
Ldh_2	Ldh_2	8	0
MM_CoA_mutase	MM_CoA_mutase	8	0
NAD_synthase	NAD_synthase	8	0
Oxidored_FMN	Oxidored_FMN	8	0
Oxidored_nitro	Fer4_NifH	8	0
PA-IIL	PA-IIL	8	0
PBP	PBP	8	0
PI-PLC-X	C2	8	0
Peptidase_M27	Peptidase_M27	8	0
Pkinase	PKI	8	0
Pkinase_C	PKI	8	0
RIP	RIP	8	0
RnaseH	RnaseH	8	0
RuBisCO_small	RuBisCO_large_N	8	0
S-AdoMet_synt_C	S-AdoMet_synt_C	8	0
S-AdoMet_synt_M	S-AdoMet_synt_M	8	0
S-AdoMet_synt_N	S-AdoMet_synt_N	8	0
S1	RNA_pol_Rpb4	8	0
SMC_N	SMC_N	8	0
SNARE	SNARE	8	0
SRC-1	Hormone_recep	8	0
SRF-TF	SRF-TF	8	0
Shikimate_dh_N	Shikimate_dh_N	8	0
Sod_Ni	Sod_Ni	8	0
Stap_Strp_tox_C	Stap_Strp_tox_C	8	0
ThiF	ThiF	8	0
Transketolase_C	E1_dh	8	0
TrpBP	TrpBP	8	0
UDG	UDG	8	0
NAD_binding_1	FAD_binding_1	7	32
Transglut_N	Transglut_core	7	18
PK_C	PK	7	16
RNase_PH_C	RNase_PH	7	15
Peptidase_M20	M20_dimer	7	9
AdoHcyase_NAD	AdoHcyase	7	8
MGS	AICARFT_IMPCHas	7	8
V-set	C1-set	7	8
SH3_1	SH2	7	7
RNase_PH	RNase_PH	7	2
RNase_PH_C	RNase_PH_C	7	2
CBFD_NFYB_HMF	CBFD_NFYB_HMF	7	1
Pro_CA	Pro_CA	7	1
ADK	ADK	7	0
AdoHcyase	AdoHcyase	7	0
AdoHcyase_NAD	AdoHcyase_NAD	7	0
Alba	Alba	7	0
CBM_6	CBM_6	7	0
COX4	COX1	7	0
COX4	COX2	7	0
COX4	COX2_TM	7	0
COX5A	COX2_TM	7	0
COX5A	COX4	7	0
COX5B	COX1	7	0
COX5B	COX3	7	0
COX5B	COX4	7	0
COX5B	COX5A	7	0
COX5B	COX5B	7	0
COX6A	COX1	7	0
COX6A	COX3	7	0
COX6A	COX5B	7	0
COX6B	COX1	7	0
COX6B	COX2	7	0
COX6B	COX3	7	0
COX6B	COX6A	7	0
COX6B	COX6B	7	0
COX6C	COX1	7	0
COX6C	COX2	7	0
COX6C	COX2_TM	7	0
COX6C	COX4	7	0
COX6C	COX5A	7	0
COX7B	COX1	7	0
COX7B	COX2	7	0
COX7B	COX2_TM	7	0
COX7B	COX4	7	0
COX7B	COX6C	7	0
COX7C	COX1	7	0
COX7C	COX3	7	0
COX7C	COX7a	7	0
COX7a	COX1	7	0
COX7a	COX3	7	0
COX7a	COX5B	7	0
COX8	COX1	7	0
COX8	COX4	7	0
COX8	COX7C	7	0
Chalcone	Chalcone	7	0
Clp_N	ClpS	7	0
CutA1	CutA1	7	0
DHquinase_II	DHquinase_II	7	0
DUF1968	C1-set	7	0
DapB_C	DapB_C	7	0
Desulfoferrod_N	Desulfoferrod_N	7	0
Desulfoferrodox	Desulfoferrodox	7	0
FAD_binding_2	FAD_binding_2	7	0
FB_lectin	FB_lectin	7	0
FGGY_C	FGGY_C	7	0
Fe-ADH	Fe-ADH	7	0
Fer4	FAD_binding_2	7	0
GPI	GPI	7	0
GerE	GerE	7	0
Glyco_hydro_11	Glyco_hydro_11	7	0
Glyco_hydro_7	Glyco_hydro_7	7	0
Hist_deacetyl	Hist_deacetyl	7	0
IFN-gamma	IFN-gamma	7	0
IMS	IMS	7	0
Kinesin	Kinesin	7	0
LMWPc	LMWPc	7	0
Lon_C	Lon_C	7	0
Molybdopterin	Fer4	7	0
Molydop_binding	Fer4	7	0
MutS_I	MutS_I	7	0
NGF	NGF	7	0
NikR_C	NikR_C	7	0
OsmC	OsmC	7	0
PPV_E2_C	PPV_E2_C	7	0
PTA_PTB	PTA_PTB	7	0
PdxJ	PdxJ	7	0
PhzC-PhzF	PhzC-PhzF	7	0
Pro_isomerase	Gag_p24	7	0
Proteasome	AAA_2	7	0
RNA_pol_Rpb1_3	RNA_pol_A_bac	7	0
RNA_pol_Rpb5_C	RNA_pol_Rpb1_1	7	0
RNA_pol_Rpb5_N	RNA_pol_Rpb1_1	7	0
RNA_pol_Rpb7_N	RNA_pol_Rpb4	7	0
RhoGEF	Ras	7	0
Rho_GDI	Rho_GDI	7	0
Rib_5-P_isom_A	Rib_5-P_isom_A	7	0
Ribosomal_L19	Ribosomal_L14	7	0
Rop	Rop	7	0
SBP_bac_1	SBP_bac_1	7	0
SRP54	SRP54	7	0
Spermine_synth	Spermine_synth	7	0
Thymidylate_kin	Thymidylate_kin	7	0
Trp_repressor	Trp_repressor	7	0
Trp_syntA	Trp_syntA	7	0
Trypsin	Serpin	7	0
Trypsin	Squash	7	0
Viral_coat	Viral_coat	7	0
LRR_1	LRR_1	6	23
ATP-gua_PtransN	ATP-gua_Ptrans	6	15
Glyco_hydro_14	CBM_20	6	14
Transpeptidase	PBP_dimer	6	10
Uricase	Uricase	6	10
CH	CH	6	9
Hemerythrin	Hemerythrin	6	9
SH2	Pkinase_Tyr	6	9
ATLF	Anthrax-tox_M	6	8
Dioxygenase_N	Dioxygenase_C	6	7
PQQ	PQQ	6	7
Gln-synt_N	Gln-synt_C	6	6
QRPTase_N	QRPTase_C	6	6
RHH_1	NikR_C	6	6
KH_1	KH_1	6	4
Staphylokinase	Staphylokinase	6	3
ACT	ACT	6	2
B_lectin	B_lectin	6	1
Cupin_2	Cupin_2	6	1
AMP-binding	AMP-binding	6	0
APS_kinase	APS_kinase	6	0
ATP-sulfurylase	ATP-sulfurylase	6	0
Acid_phosphat_A	Acid_phosphat_A	6	0
Adeno_knob	Adeno_knob	6	0
Ald_Xan_dh_C	Ald_Xan_dh_C	6	0
Anthrax-tox_M	Anthrax-tox_M	6	0
Arg_repressor_C	Arg_repressor_C	6	0
CSD	CSD	6	0
CoaE	CoaE	6	0
Corona_S2	Corona_S2	6	0
DHH	DHH	6	0
DNA_gyraseB	DNA_gyraseB	6	0
DUF1924	DUF1924	6	0
DUF558	DUF558	6	0
Dak1	Dak1	6	0
DegT_DnrJ_EryC1	DegT_DnrJ_EryC1	6	0
Dioxygenase_N	Dioxygenase_N	6	0
FAD_binding_1	FAD_binding_1	6	0
Flavin_Reduct	Flavin_Reduct	6	0
G-alpha	G-alpha	6	0
GATase_2	GATase_2	6	0
GTP_EFTU_D3	GTP_EFTU_D3	6	0
Gln-synt_C	Gln-synt_C	6	0
Glyco_hydro_16	Glyco_hydro_16	6	0
Gp_dh_N	Gp_dh_N	6	0
HDC	HDC	6	0
HIT	HIT	6	0
HNH	Colicin_Pyocin	6	0
Hormone_1	fn3	6	0
Hpt	Hpt	6	0
IL2	IL2	6	0
Lectin_leg-like	Lectin_leg-like	6	0
LuxS	LuxS	6	0
M20_dimer	M20_dimer	6	0
MH2	MH2	6	0
MHC_I	Glycoprotein_B	6	0
MaoC_dehydratas	MaoC_dehydratas	6	0
Me-amine-dh_L	Me-amine-dh_H	6	0
MoCF_biosynth	MoCF_biosynth	6	0
Molybdopterin	Cna_B	6	0
Nitrophorin	Nitrophorin	6	0
P-II	P-II	6	0
P53	P53	6	0
PBP_dimer	PBP_dimer	6	0
PQQ	MDH	6	0
Pencillinase_R	Pencillinase_R	6	0
Peptidase_S24	Peptidase_S24	6	0
Phage_Capsid_P3	Phage_Capsid_P3	6	0
Phage_G	Phage_F	6	0
Pili_assembly_C	Fimbrial	6	0
Pili_assembly_N	Fimbrial	6	0
Polyoma_coat	Polyoma_coat	6	0
Pterin_bind	Pterin_bind	6	0
QRPTase_C	QRPTase_C	6	0
RRM_1	MIF4G_like	6	0
RRM_1	MIF4G_like_2	6	0
Ras	PH	6	0
RasGEF	Ras	6	0
Ribonuc_red_lgN	Ribonuc_red_lgN	6	0
Ribosomal_L32p	Ribosomal_L17	6	0
RuBisCO_small	RuBisCO_small	6	0
Scytalone_dh	Scytalone_dh	6	0
Sigma70_r3	RNA_pol_Rpb1_1	6	0
Sigma70_r3	RNA_pol_Rpb2_6	6	0
Skp1	F-box	6	0
Synapsin_C	Synapsin_C	6	0
TGF_beta	Activin_recp	6	0
TGT	TGT	6	0
TrkA_N	TrkA_N	6	0
Trypsin	Bowman-Birk_leg	6	0
UDPGP	UDPGP	6	0
UIM	ubiquitin	6	0
Zn_clus	Zn_clus	6	0
tRNA-synt_2d	B3_4	6	0
tRNA-synt_2d	B5	6	0
GTP_EFTU_D2	GTP_EFTU	5	47
Annexin	Annexin	5	43
Cu-oxidase_2	Cu-oxidase	5	23
Fe_dep_repr_C	Fe_dep_repress	5	22
ADK_lid	ADK	5	19
Ring_hydroxyl_A	Rieske	5	18
PCNA_N	PCNA_C	5	17
FGGY_N	FGGY_C	5	14
TPR_1	TPR_1	5	13
Glyco_hydro_67M	Glyco_hydro_67C	5	12
Oxidored_molyb	Mo-co_dimer	5	11
PepX_C	Peptidase_S15	5	10
THF_DHG_CYH_C	THF_DHG_CYH	5	9
Spectrin	Spectrin	5	7
MoeA_N	MoCF_biosynth	5	6
MoeA_N	MoeA_C	5	6
ETF_alpha	ETF	5	5
Flavokinase	FAD_syn	5	5
HMG_CoA_synt_N	HMG_CoA_synt_C	5	5
Lactamase_B	Flavodoxin_1	5	5
PAN_1	Kringle	5	5
Peptidase_M24	Creatinase_N	5	5
SIS	SIS	5	5
UBACT	ThiF	5	5
TOBE	ABC_tran	5	4
EGF	EGF	5	3
Hydrolase_3	Hydrolase_3	5	2
Acetyltransf_2	Acetyltransf_2	5	0
Alpha_adaptinC2	Alpha_adaptinC2	5	0
Amidinotransf	Amidinotransf	5	0
B1	B1	5	0
BAF	BAF	5	0
BPL_LipA_LipB	BPL_LipA_LipB	5	0
Bac_globin	Bac_globin	5	0
Bet_v_I	Bet_v_I	5	0
C2-set	C2-set	5	0
CKS	CKS	5	0
CLP_protease	CLP_protease	5	0
CM_1	CM_1	5	0
CNVH	CNVH	5	0
COX3	COX2	5	0
COX6A	COX2_TM	5	0
Cellulase	Cellulase	5	0
Chorismate_synt	Chorismate_synt	5	0
Como_SCP	Como_LCP	5	0
Creatinase_N	Creatinase_N	5	0
Cu_bind_like	Cu_bind_like	5	0
Cutinase	Cutinase	5	0
Cyt-b5	Cyt-b5	5	0
DHBP_synthase	DHBP_synthase	5	0
DNA_pol3_beta_3	DNA_pol3_beta	5	0
Dynein_light	Dynein_light	5	0
Endonuc-HincII	Endonuc-HincII	5	0
Exo_endo_phos	Actin	5	0
F_bP_aldolase	F_bP_aldolase	5	0
Fer4	DHO_dh	5	0
Fusion_gly	Fusion_gly	5	0
GHMP_kinases_C	GHMP_kinases_C	5	0
GHMP_kinases_N	GHMP_kinases_N	5	0
Glyco_hydro_43	Glyco_hydro_43	5	0
Glyco_hydro_67M	Glyco_hydro_67M	5	0
Glyco_transf_43	Glyco_transf_43	5	0
HIPIP	HIPIP	5	0
HMGL-like	HMGL-like	5	0
HMG_CoA_synt_C	HMG_CoA_synt_C	5	0
HMG_CoA_synt_N	HMG_CoA_synt_N	5	0
HNF-1_N	HNF-1_N	5	0
HSF_DNA-bind	HSF_DNA-bind	5	0
HisG	HisG	5	0
Hormone_6	Cys_knot	5	0
IPK	IPK	5	0
Integrase	Integrase	5	0
MHC_I	Lectin_C	5	0
MHC_II_alpha	MHC_II_alpha	5	0
MerR-DNA-bind	MerR-DNA-bind	5	0
Methyltransf_2	Methyltransf_2	5	0
Mo-co_dimer	Mo-co_dimer	5	0
MoeA_C	MoeA_C	5	0
Monellin	Monellin	5	0
Motile_Sperm	Motile_Sperm	5	0
Myosin_N	efhand	5	0
PAN_1	PAN_1	5	0
PIN	PIN	5	0
PTS-HPr	PTS-HPr	5	0
PTS_EIIA_1	FGGY_C	5	0
Paramyxo_ncap	MHC_I	5	0
PdxA	PdxA	5	0
PepX_C	PepX_C	5	0
Peptidase_C15	Peptidase_C15	5	0
Peptidase_M16_C	Peptidase_M16_C	5	0
Peptidase_S15	Peptidase_S15	5	0
Peptidase_S29	HCV_NS4a	5	0
Phage-Gp8	Phage-Gp8	5	0
Profilin	Profilin	5	0
Pterin_4a	Pterin_4a	5	0
Pyridoxal_deC	Pyridoxal_deC	5	0
Rad51	Rad51	5	0
Rapamycin_bind	FKBP_C	5	0
RasGEF_N	Ras	5	0
Rhabdo_ncap	MHC_I	5	0
RhoGAP	Ras	5	0
Ring_hydroxyl_B	Ring_hydroxyl_B	5	0
Runt	Runt	5	0
S1	S1	5	0
SATase_N	SATase_N	5	0
Sigma70_r2	RNA_pol_Rpb1_1	5	0
Sigma70_r3	RNA_pol_Rpb2_1	5	0
Sigma70_r4	RNA_pol_Rpb2_6	5	0
Smac_DIABLO	BIR	5	0
SurE	SurE	5	0
Synaptobrevin	SNARE	5	0
THF_DHG_CYH_C	THF_DHG_CYH_C	5	0
TK	TK	5	0
Toxin_1	COesterase	5	0
Tropomyosin	Tropomyosin	5	0
Tymo_coat	Tymo_coat	5	0
V-set	MHC_I	5	0
Vinculin	Vinculin	5	0
Zn_dep_PLPC	Zn_dep_PLPC	5	0
potato_inhibit	potato_inhibit	5	0
tRNA_int_endo	tRNA_int_endo	5	0
HSP90	HATPase_c	4	50
TIG	RHD	4	16
Malic_M	malic	4	15
E1-E2_ATPase	Cation_ATPase_C	4	10
Glyco_hydro_20b	Glyco_hydro_20	4	8
Meth_synt_2	Meth_synt_1	4	8
CIMR	CIMR	4	7
CW_binding_1	CW_binding_1	4	6
DHHA2	DHH	4	6
Synapsin_N	Synapsin_C	4	6
Topo-VIb_trans	HATPase_c	4	6
Cadherin	Cadherin	4	5
FimH_man-bind	Fimbrial	4	5
LRR_1	LRRNT	4	5
SATase_N	Hexapep	4	5
Chromo	Chromo	4	4
GalP_UDP_tr_C	GalP_UDP_transf	4	4
MAAL_N	MAAL_C	4	4
NAD_binding_3	Homoserine_dh	4	4
PBP_dimer	MecA_N	4	4
His_biosynth	GATase	4	3
Cna_B	Cna_B	4	2
ATP-synt_C	ATP-synt_C	4	1
3HCDH_N	3HCDH_N	4	0
AXE1	AXE1	4	0
Acetate_kinase	Acetate_kinase	4	0
Acylphosphatase	Acylphosphatase	4	0
Adhesin_Dr	Adhesin_Dr	4	0
Amidase_2	Amidase_2	4	0
Anemone_cytotox	Anemone_cytotox	4	0
Arfaptin	Arfaptin	4	0
ArgJ	ArgJ	4	0
BamHI	BamHI	4	0
Binary_toxA	Binary_toxA	4	0
C1q	C1q	4	0
CBS	CBS	4	0
CMAS	CMAS	4	0
Chorismate_bind	Chorismate_bind	4	0
Clathrin_propel	Clathrin_propel	4	0
Cob_adeno_trans	Cob_adeno_trans	4	0
Cofilin_ADF	Cofilin_ADF	4	0
Coprogen_oxidas	Coprogen_oxidas	4	0
Creatininase	Creatininase	4	0
Cro	Cro	4	0
Cupin_5	Cupin_5	4	0
CutC	CutC	4	0
Cytochrom_CIII	Cytochrom_CIII	4	0
DFP	DFP	4	0
DHquinase_I	DHquinase_I	4	0
Dabb	Dabb	4	0
Defensin_1	Defensin_1	4	0
Defensin_beta	Defensin_beta	4	0
EXTL2	EXTL2	4	0
Endonuclease_NS	Endonuclease_NS	4	0
Epimerase_2	Epimerase_2	4	0
Exo_endo_phos	Exo_endo_phos	4	0
F420_oxidored	F420_oxidored	4	0
FA_desaturase_2	FA_desaturase_2	4	0
FG-GAP	EGF_2	4	0
FGGY_N	FGGY_N	4	0
FabA	FabA	4	0
Fe-S_biosyn	Fe-S_biosyn	4	0
FimH_man-bind	FimH_man-bind	4	0
Flavi_glycoprot	Flavi_glycoprot	4	0
Focal_AT	Focal_AT	4	0
Fum_red_TM	Fer4	4	0
Fum_red_TM	Fum_red_TM	4	0
GATase	Anth_synt_I_N	4	0
GATase	Chorismate_bind	4	0
GFO_IDH_MocA	GFO_IDH_MocA	4	0
GFRP	GFRP	4	0
GSPII_E	GSPII_E	4	0
GTP_EFTU	EF1_GNE	4	0
GTP_EFTU_D2	EF1_GNE	4	0
GTP_EFTU_D3	EF1_GNE	4	0
GalP_UDP_tr_C	GalP_UDP_tr_C	4	0
GalP_UDP_transf	GalP_UDP_transf	4	0
Glyco_hydro_39	Glyco_hydro_39	4	0
Glyco_hydro_47	Glyco_hydro_47	4	0
HDPD	HDPD	4	0
HNH	HNH	4	0
Ham1p_like	Ham1p_like	4	0
Histidinol_dh	Histidinol_dh	4	0
Homoserine_dh	Homoserine_dh	4	0
Hpr_kinase_C	Hpr_kinase_C	4	0
Hydrolase	Abhydrolase_1	4	0
I-set	FGF	4	0
IRS	IRS	4	0
Integrin_B_tail	Integrin_alpha2	4	0
Integrin_alpha2	EGF_2	4	0
Isochorismatase	Isochorismatase	4	0
IspD	IspD	4	0
K_tetra	K_tetra	4	0
Kazal_1	Kazal_1	4	0
LHC	LHC	4	0
Ligase_CoA	ATP-grasp_2	4	0
Lipase_3	Lipase_3	4	0
Lipase_GDSL	Lipase_GDSL	4	0
LysR_substrate	LysR_substrate	4	0
MAAL_C	MAAL_C	4	0
MMR_HSR1	MMR_HSR1	4	0
MTD	MTD	4	0
Meth_synt_1	Meth_synt_1	4	0
Meth_synt_2	Meth_synt_2	4	0
Methyltransf_11	Methyltransf_11	4	0
Methyltransf_6	Methyltransf_6	4	0
Mn_catalase	Mn_catalase	4	0
Myelin_MBP	MHC_II_alpha	4	0
Myelin_MBP	MHC_II_beta	4	0
Nucleoplasmin	Nucleoplasmin	4	0
OCD_Mu_crystall	OCD_Mu_crystall	4	0
OTCace	OTCace	4	0
PAP2	PAP2	4	0
PFK	PFK	4	0
PID	PID	4	0
PLAT	Colipase_C	4	0
PPV_E1_C	PPV_E1_C	4	0
Pantoate_transf	Pantoate_transf	4	0
Peptidase_C3	Peptidase_C3	4	0
Peptidase_M16	Peptidase_M16	4	0
Peptidase_S41	Peptidase_S41	4	0
Peptidase_S66	Peptidase_S66	4	0
Phage_F	Microvir_J	4	0
Phage_connector	Phage_connector	4	0
Pkinase	Ank	4	0
Pkinase	CDK5_activator	4	0
Pkinase_C	Pkinase_C	4	0
Polyoma_lg_T_C	Polyoma_lg_T_C	4	0
Prenyltransf	Prenyltransf	4	0
PurS	PurS	4	0
Pyr_redox	Pyr_redox	4	0
RGS	RGS	4	0
RNA_pol_Rpb7_N	RNA_pol_Rpb1_2	4	0
RNA_pol_Rpb7_N	RNA_pol_Rpb2_7	4	0
RNA_pol_Rpb7_N	RNA_pol_Rpb6	4	0
RRM_1	Mago_nashi	4	0
Ras	GDI	4	0
Ras	IBN_N	4	0
RbsD_FucU	RbsD_FucU	4	0
Reprolysin	Reprolysin	4	0
Resolvase	Resolvase	4	0
Rho_GDI	Ras	4	0
Ribonuclease_T2	Ribonuclease_T2	4	0
Ribosomal_L20	Ribosomal_L13	4	0
Ribosomal_L4	Ribosomal_L15	4	0
Ribosomal_S13	HATPase_c	4	0
Ribul_P_3_epim	Ribul_P_3_epim	4	0
Rieske	Cytochrom_B_C	4	0
Rieske	Cytochrom_B_N	4	0
RnaseA	LRR_1	4	0
Robl_LC7	Robl_LC7	4	0
Rubredoxin	Rubredoxin	4	0
Rubrerythrin	Rubrerythrin	4	0
RuvA_N	RuvA_N	4	0
SAM_PNT	SAM_PNT	4	0
SBP_bac_5	SBP_bac_5	4	0
SIR2	SIR2	4	0
SRP54_N	SRP54_N	4	0
Sigma70_r1_2	RNA_pol_Rpb1_1	4	0
Sigma70_r3	RNA_pol_Rpb1_2	4	0
Sigma70_r3	RNA_pol_Rpb2_7	4	0
Sigma70_r4	RNA_pol_Rpb1_1	4	0
Suc_Fer-like	Suc_Fer-like	4	0
Surfac_D-trimer	Surfac_D-trimer	4	0
T4_gp9_10	T4_gp9_10	4	0
TFIIA	TBP	4	0
TFIIA_gamma_C	TBP	4	0
TFIIA_gamma_C	TFIIA	4	0
TFIIA_gamma_N	TFIIA	4	0
TFIIB	TBP	4	0
TIG	Ank	4	0
Tax	MHC_I	4	0
ThiS	MoeZ_MoeB	4	0
ThiS	ThiF	4	0
Topo-VIb_trans	Topo-VIb_trans	4	0
Toprim	Toprim	4	0
Toxin_3	Toxin_3	4	0
Transposase_17	Transposase_17	4	0
Trigger_N	Trigger_N	4	0
Troponin	Troponin	4	0
Tryp_alpha_amyl	Tryp_alpha_amyl	4	0
Trypsin	Kazal_2	4	0
Trypsin	Staphylokinase	4	0
Tyrosinase	Tyrosinase	4	0
UPF0047	UPF0047	4	0
Urease_beta	Amidohydro_1	4	0
Ureidogly_hydro	Ureidogly_hydro	4	0
VHL	Skp1_POZ	4	0
VWA	Lectin_C	4	0
YbaK	YbaK	4	0
ZipA_C	ZipA_C	4	0
dsrm	dsrm	4	0
ig	GP120	4	0
Pyr_redox_dim	Pyr_redox	3	61
Serum_albumin	Serum_albumin	3	49
TPP_enzyme_M	TPP_enzyme_C	3	34
Molydop_binding	Molybdopterin	3	33
zf-C2H2	zf-C2H2	3	27
GTP_EFTU_D3	GTP_EFTU	3	25
Peptidase_M24	AMP_N	3	18
Cytochrom_B_N	Cytochrom_B_C	3	16
DNA_pol_B_exo	DNA_pol_B	3	15
Pili_assembly_N	Pili_assembly_C	3	14
BRCT	BRCT	3	12
DXP_reductoisom	DXP_redisom_C	3	12
G6PD_N	G6PD_C	3	12
Recep_L_domain	Furin-like	3	11
Flavi_glycop_C	Flavi_glycoprot	3	10
Hexokinase_2	Hexokinase_1	3	10
TNFR_c6	TNFR_c6	3	10
Mur_ligase_M	Mur_ligase	3	9
NAD_Gly3P_dh_N	NAD_Gly3P_dh_C	3	9
RhoGEF	PH	3	9
Arrestin_N	Arrestin_C	3	7
CD4-extracel	C2-set	3	7
Hom_end	ATP-synt_ab	3	7
Hom_end_hint	Hom_end	3	7
NMT_C	NMT	3	7
AlaDh_PNT_N	AlaDh_PNT_C	3	6
CPSase_L_D2	Biotin_carb_C	3	6
CPSase_L_chain	Biotin_carb_C	3	6
Clathrin_propel	Clathrin-link	3	6
Hom_end	Hom_end	3	6
LPP	LPP	3	6
ThiF	MoeZ_MoeB	3	6
FAD_binding_4	BBE	3	5
Lectin_C	EGF	3	5
MBT	MBT	3	5
PUF	PUF	3	5
UDPG_MGDP_dh_N	UDPG_MGDP_dh	3	5
Desulfoferrod_N	Desulfoferrodox	3	4
FTR_C	FTR	3	3
MraZ	MraZ	3	3
NHL	NHL	3	3
POLO_box	POLO_box	3	3
POR_N	POR	3	3
P_proprotein	Peptidase_S8	3	3
SMC_N	SMC_hinge	3	3
Surfac_D-trimer	Lectin_C	3	3
TPP_enzyme_C	POR_N	3	3
Trefoil	Trefoil	3	3
Ykof	Ykof	3	3
efhand	Calpain_III	3	3
gp45-slide_C	DNA_PPF	3	3
Filamin	Filamin	3	2
I-set	I-set	3	2
NAD_binding_1	Fer2	3	2
TPK_catalytic	TPK_B1_binding	3	2
Thymidylat_synt	DHFR_1	3	2
UDPG_MGDP_dh_N	UDPG_MGDP_dh_C	3	2
rve	Integrase	3	2
tRNA-synt_1	tRNA-synt_1	3	2
HMA	HMA	3	1
Trypsin	Hepsin-SRCR	3	1
UBA	UBA	3	1
2-Hacid_dh	2-Hacid_dh	3	0
5-FTHF_cyc-lig	5-FTHF_cyc-lig	3	0
A1pp	A1pp	3	0
ACPS	ACPS	3	0
AHSA1	AHSA1	3	0
AMP_N	AMP_N	3	0
APH	APH	3	0
APT	APT	3	0
Abhydrolase_2	Abhydrolase_2	3	0
AdoMet_dc	AdoMet_dc	3	0
AlaDh_PNT_C	AlaDh_PNT_C	3	0
Alpha-L-AF_C	Alpha-L-AF_C	3	0
Alpha_kinase	Alpha_kinase	3	0
AraC_binding	AraC_binding	3	0
Arm	APC_crr	3	0
Arrestin_C	Arrestin_C	3	0
AstB	AstB	3	0
AstE_AspA	AstE_AspA	3	0
BMC	BMC	3	0
Bacterioc_AS-48	Bacterioc_AS-48	3	0
Band_41	Band_41	3	0
Biotin_carb_C	Biotin_carb_C	3	0
Bromo_coat	Bromo_coat	3	0
CAF1	CAF1	3	0
CAP_C	CAP_C	3	0
CBM_25	CBM_25	3	0
COX4_pro_2	COX1	3	0
COX4_pro_2	COX3	3	0
CTNNB1_binding	Arm	3	0
CTP_synth_N	CTP_synth_N	3	0
CYTH	CYTH	3	0
CcdB	CcdB	3	0
Copper-bind	Apocytochr_F_C	3	0
CsrA	CsrA	3	0
Cystatin	Cystatin	3	0
CytB6-F_Fe-S	Apocytochr_F_C	3	0
Cytochrom_B_N	Apocytochr_F_C	3	0
Cytochrom_B_N	CytB6-F_Fe-S	3	0
Cytochrom_B_N	Cytochrom_B_N	3	0
Cytochrom_C552	Cytochrom_C552	3	0
DEAD	DEAD	3	0
DNA_pol3_delta	AAA	3	0
DNA_pol3_delta	DNApol3-delta_C	3	0
DNA_pol_B_2	DNA_pol_B_2	3	0
DSPc	DSPc	3	0
DUF152	DUF152	3	0
DUF525	DUF525	3	0
DUF62	DUF62	3	0
DcpS	DcpS	3	0
E1_DerP2_DerF2	E1_DerP2_DerF2	3	0
Egg_lysin	Egg_lysin	3	0
Elicitin	Elicitin	3	0
Endonuclease_7	Endonuc-dimeris	3	0
Endonuclease_7	Endonuclease_7	3	0
Enterotoxin_a	Arf	3	0
Evr1_Alr	Evr1_Alr	3	0
FAD_binding_6	DHO_dh	3	0
FHA	FHA	3	0
FMN_red	FMN_red	3	0
FTR	FTR	3	0
FTR_C	FTR_C	3	0
FadR_C	FadR_C	3	0
Fe_dep_repress	Fe_dep_repress	3	0
Fer2	FAD_binding_2	3	0
Ferrochelatase	Ferrochelatase	3	0
Flavokinase	Flavokinase	3	0
Flavoprotein	Flavoprotein	3	0
FolB	FolB	3	0
Fumarate_red_C	FAD_binding_2	3	0
Fumarate_red_C	Fer2	3	0
Fumarate_red_C	Fer4	3	0
Fumarate_red_D	Fer4	3	0
Fumarate_red_D	Fumarate_red_C	3	0
Fumarate_red_D	Fumarate_red_D	3	0
Furin-like	Furin-like	3	0
G6PD_C	G6PD_C	3	0
GCV_H	GCV_H	3	0
GCV_T	GCV_T	3	0
GDC-P	GDC-P	3	0
GDPD	GDPD	3	0
GMP_PDE_delta	Arf	3	0
GP11	GP11	3	0
GTP_EFTU	EF_TS	3	0
GTP_EFTU_D3	EF_TS	3	0
GTP_cyclohydroI	GFRP	3	0
Geminin	Geminin	3	0
Glyco_hydro_12	Glyco_hydro_12	3	0
Glyco_hydro_31	Glyco_hydro_31	3	0
Glyco_hydro_4	Glyco_hydro_4	3	0
Glyco_hydro_53	Glyco_hydro_53	3	0
Glyco_transf_15	Glyco_transf_15	3	0
Glyco_transf_20	Glyco_transf_20	3	0
Glyco_transf_28	Glyco_transf_28	3	0
GntR	GntR	3	0
HD	HD	3	0
HHH	HHH	3	0
HNOB	HNOB	3	0
HPPK	HPPK	3	0
HSP20	HSP20	3	0
HSP70	HSP70	3	0
HTH_5	HTH_5	3	0
Hexokinase_1	Hexokinase_1	3	0
Histone_HNS	Histone_HNS	3	0
Hjc	Hjc	3	0
Hormone_5	Hormone_5	3	0
HpcH_HpaI	HpcH_HpaI	3	0
ICAT	Arm	3	0
IF-2B	IF-2B	3	0
IF4E	IF4E	3	0
IGPD	IGPD	3	0
IIGP	IIGP	3	0
IgG_binding_B	IgG_binding_B	3	0
IlvC	IlvC	3	0
Integrin_b_cyt	Band_41	3	0
Integrin_b_cyt	Integrin_alpha	3	0
KaiA	KaiA	3	0
KaiB	KaiB	3	0
KduI	KduI	3	0
LCM	LCM	3	0
LEH	LEH	3	0
LT-IIB	LT-IIB	3	0
LacAB_rpiB	LacAB_rpiB	3	0
Lipase	Colipase	3	0
Lipoprotein_6	Lipoprotein_6	3	0
LpxC	LpxC	3	0
Lysine_decarbox	Lysine_decarbox	3	0
MHC_I	Flu_PA	3	0
MHC_I	GP120	3	0
MHC_I	MAGE	3	0
MHC_I	ig	3	0
MHC_II_alpha	Hemagglutinin	3	0
MHC_II_beta	Hemagglutinin	3	0
MOSC	MOSC	3	0
MR_MLE	MR_MLE	3	0
Man-6-P_recep	Man-6-P_recep	3	0
Met_asp_mut_E	B12-binding	3	0
Met_asp_mut_E	Met_asp_mut_E	3	0
Metallophos	efhand	3	0
Methyltransf_3	Methyltransf_3	3	0
MmoB_DmpM	MmoB_DmpM	3	0
MobB	MobB	3	0
MoeZ_MoeB	MoeZ_MoeB	3	0
Mur_ligase_M	Mur_ligase_M	3	0
Myosin_head	Dynamin_M	3	0
Myosin_head	Myosin_head	3	0
NAD_Gly3P_dh_C	NAD_Gly3P_dh_C	3	0
NAD_binding_3	NAD_binding_3	3	0
NIPSNAP	NIPSNAP	3	0
NMT	NMT	3	0
NNMT_PNMT_TEMT	NNMT_PNMT_TEMT	3	0
NTP_transf_2	NTP_transf_2	3	0
Neur_chan_memb	Neur_chan_memb	3	0
NmrA	NmrA	3	0
NusB	NusB	3	0
OpuAC	OpuAC	3	0
Orbi_VP7	Orbi_VP7	3	0
Orn_Arg_deC_N	Orn_Arg_deC_N	3	0
PAD_porph	PAD_porph	3	0
PAL	PAL	3	0
PARP_reg	PARP_reg	3	0
PEPCK_ATP	PEPCK_ATP	3	0
PGK	PGK	3	0
PI-PLC-X	PI-PLC-X	3	0
PLAT	Colipase	3	0
PMEI	PMEI	3	0
POR_N	POR_N	3	0
PRA-PH	PRA-PH	3	0
PTPS	PTPS	3	0
PTS-HPr	PEP-utilisers_N	3	0
PTS_IIA	PTS_IIA	3	0
PX	PX	3	0
PcrB	PcrB	3	0
Peptidase_A6	Peptidase_A6	3	0
Peptidase_C1	Cystatin	3	0
Peptidase_C2	Peptidase_C2	3	0
Peptidase_C4	Peptidase_C4	3	0
Peptidase_C47	Peptidase_C47	3	0
Peptidase_M2	Peptidase_M2	3	0
Peptidase_M20	Peptidase_M20	3	0
Peptidase_M23	Peptidase_M23	3	0
Peptidase_S13	Peptidase_S13	3	0
PetG	Apocytochr_F_C	3	0
PetG	Cytochrom_B_N	3	0
PetM	Apocytochr_F_C	3	0
PetM	PetG	3	0
Phage_CII	Phage_CII	3	0
Phage_DNA_bind	Phage_DNA_bind	3	0
Phage_endo_I	Phage_endo_I	3	0
Phage_integr_N	Phage_integr_N	3	0
Phi-29_GP16_7	Phi-29_GP16_7	3	0
Phycoerythr_ab	Phycobilisome	3	0
Phycoerythr_ab	Phycoerythr_ab	3	0
Pili_assembly_C	Antig_Caf1	3	0
Pili_assembly_C	FimH_man-bind	3	0
Pili_assembly_N	Antig_Caf1	3	0
Pili_assembly_N	Pili_assembly_N	3	0
Plasmid_Txe	Plasmid_Txe	3	0
PolyA_pol	PolyA_pol	3	0
Prismane	Prismane	3	0
PrmA	PrmA	3	0
Prok-TraM	Prok-TraM	3	0
PseudoU_synth_2	PseudoU_synth_2	3	0
PvlArgDC	PvlArgDC	3	0
Pyr_redox_dim	E3_binding	3	0
RHD	RHD	3	0
RNA_pol_Rpb1_5	RNA_pol_Rpb1_5	3	0
RNA_pol_Rpb6	RNA_pol_Rpb1_3	3	0
ROK	ROK	3	0
Rad9_Rad53_bind	FHA	3	0
Ras	Arfaptin	3	0
Ras	Binary_toxA	3	0
Ras	HEAT	3	0
Ras	PBD	3	0
Ras	Ran_BP1	3	0
Recep_L_domain	EGF	3	0
Resistin	Resistin	3	0
RhaA	RhaA	3	0
RhoGEF	RhoGEF	3	0
Ribosomal_L27	Ribosomal_L18p	3	0
Ribosomal_S3_C	Ribosomal_S2	3	0
Ribosomal_S4	Ribosomal_S3_C	3	0
Robl_LC7	MAPKK1_Int	3	0
Rubis-subs-bind	Rubis-subs-bind	3	0
S-methyl_trans	S-methyl_trans	3	0
SBP_bac_9	SBP_bac_9	3	0
SLT_beta	RIP	3	0
SMC_hinge	SMC_hinge	3	0
SRP9	SRP14	3	0
SSI	Peptidase_S8	3	0
STAS	HATPase_c	3	0
Sec7	Arf	3	0
Sec7	Sec7	3	0
Serpin	MHC_I	3	0
Serum_albumin	Actin	3	0
Sigma54_activat	Sigma54_activat	3	0
Sigma70_r2	Sigma70_r2	3	0
Sortase	Sortase	3	0
SpoU_methylase	SpoU_methylase	3	0
SpoVT_AbrB	SpoVT_AbrB	3	0
SspB	SspB	3	0
Succ_DH_flav_C	Fer2	3	0
Succ_DH_flav_C	Fumarate_red_C	3	0
Synapsin_N	Synapsin_N	3	0
TFIIA	TFIIA	3	0
TFR_dimer	TFR_dimer	3	0
TIMP	Peptidase_M10	3	0
TNFR_c6	TNF	3	0
TPK_B1_binding	TPK_B1_binding	3	0
Tap-RNA_bind	LRR_1	3	0
Thaumatin	Thaumatin	3	0
ThiG	ThiG	3	0
ThiS	MoaE	3	0
Thiolase_N	ECH	3	0
Thioredoxin	RHD	3	0
Topoisom_bac	Topoisom_bac	3	0
TrkA_C	TrkA_C	3	0
TruD	TruD	3	0
Trypsin	Antistasin	3	0
Trypsin	Kringle	3	0
Tubulin_C	Tubulin_C	3	0
UBA	GTP_EFTU	3	0
UCH	UCH	3	0
UCR_14kD	Peptidase_M16_C	3	0
UDPG_MGDP_dh	UDPG_MGDP_dh	3	0
UPF0081	UPF0081	3	0
UQ_con	ubiquitin	3	0
UreE_C	UreE_C	3	0
Urocanase	Urocanase	3	0
Usp	Usp	3	0
UvrD-helicase	UvrD-helicase	3	0
V-set	Adeno_knob	3	0
V-set	MHC_II_alpha	3	0
V-set	MHC_II_beta	3	0
VWA	LRRNT	3	0
VWA	LRR_1	3	0
VitD-bind_III	Actin	3	0
WD40	Phosducin	3	0
WH2	Actin	3	0
YHS	TmoB	3	0
bZIP_2	bZIP_1	3	0
tRNA_bind	tRNA_bind	3	0
ubiquitin	GAT	3	0
ubiquitin	Peptidase_C48	3	0
ubiquitin	ThiF	3	0
Pkinase_C	Pkinase	2	50
Ribosomal_L5_C	Ribosomal_L5	2	38
RNA_pol_Rpb1_5	RNA_pol_Rpb1_3	2	27
GTP_EFTU_D3	GTP_EFTU_D2	2	26
Myosin_head	IQ	2	19
NAD_binding_1	FAD_binding_6	2	18
RNA_pol_Rpb1_5	RNA_pol_Rpb1_1	2	18
Transglut_C	Transglut_C	2	18
IBB	Arm	2	16
NIR_SIR_ferr	NIR_SIR	2	15
WD40	WD40	2	13
Rhodanese	Rhodanese	2	12
Telo_bind	Telo_bind	2	12
E1-E2_ATPase	Cation_ATPase_N	2	11
PARP_reg	PARP	2	11
PI-PLC-Y	PI-PLC-X	2	10
tRNA_NucTransf2	NTP_transf_2	2	10
HATPase_c	DNA_mis_repair	2	8
Formyl_trans_N	Formyl_trans_C	2	7
Gelsolin	Gelsolin	2	7
Hom_end_hint	ATP-synt_ab	2	7
Lipase_3	Lipase3_N	2	7
Sigma70_r3	Sigma70_r2	2	7
HATPase_c	DNA_gyraseB	2	6
Methyltransf_2	Dimerisation	2	6
Pou	Homeobox	2	6
SecA_SW	SecA_PP_bind	2	6
VitD-bind_III	Serum_albumin	2	6
ig	I-set	2	6
Dala_Dala_lig_N	Dala_Dala_lig_C	2	5
Fer2	CO_deh_flav_C	2	5
Glyco_hydro_32N	Glyco_hydro_32C	2	5
Peptidase_M17_N	Peptidase_M17	2	5
Prot_inhib_II	Prot_inhib_II	2	5
UreE_N	UreE_C	2	5
ArsA_ATPase	ArsA_ATPase	2	4
GMC_oxred_N	GMC_oxred_C	2	4
OEP	OEP	2	4
STAT_bind	STAT_alpha	2	4
Viral_DNA_Zn_bi	Viral_DNA_Zn_bi	2	4
Viral_DNA_Zn_bi	Viral_DNA_bi	2	4
fn2	fn2	2	4
mRNA_cap_enzyme	mRNA_cap_C	2	4
Clathrin	Clathrin	2	3
EGF_CA	EGF_CA	2	3
Fe_hyd_SSU	Fe_hyd_lg_C	2	3
Flp_N	Flp_C	2	3
GCV_T	DAO	2	3
GCV_T_C	DAO	2	3
GSH_synth_ATP	GSH_synthase	2	3
Glyco_hydro_57	DUF1925	2	3
Glyco_hydro_57	DUF1926	2	3
Glyco_transf_5	Glycos_transf_1	2	3
HEAT	HEAT	2	3
HhH-GPD	AlkA_N	2	3
IclR	HTH_IclR	2	3
SRP_SPB	SRP54_N	2	3
TFR_dimer	PA	2	3
ThiF	E2_bind	2	3
Arg_repressor_C	Arg_repressor	2	2
C4	C4	2	2
Cytochrom_B559a	Cytochrom_B559	2	2
DUF1933	Asn_synthase	2	2
EMP24_GP25L	CRAL_TRIO	2	2
GerE	Autoind_bind	2	2
Hpr_kinase_N	Hpr_kinase_C	2	2
Kazal_1	FOLN	2	2
Ku_C	Ku	2	2
Ku_N	Ku	2	2
NTP_transf_2	KNTase_C	2	2
Phytochelatin	DUF1984	2	2
Plectin	Plectin	2	2
Pribosyltran	GATase_2	2	2
Pro_3_hydrox_C	Asp_Arg_Hydrox	2	2
PuR_N	Pribosyltran	2	2
RCC1	RCC1	2	2
RibD_C	dCMP_cyt_deam_1	2	2
Rib_5-P_isom_A	DeoR	2	2
SH3_1	Ca_channel_B	2	2
SH3_1	p47_phox_C	2	2
SNARE	SNAP-25	2	2
TPR_1	FKBP_C	2	2
XET_C	Glyco_hydro_16	2	2
DNA_pol_B	DNA_pol_B	2	1
GAF	GAF	2	1
GlcNAc_2-epim	GlcNAc_2-epim	2	1
HTH_3	Cupin_2	2	1
MHC_II_alpha	ig	2	1
RB_B	RB_A	2	1
SRP_SPB	SRP54	2	1
ubiquitin	UBA	2	1
3-dmu-9_3-mt	3-dmu-9_3-mt	2	0
5_nucleotid_C	5_nucleotid_C	2	0
6PF2K	6PF2K	2	0
A2M_N	A2M	2	0
A2M_N_2	A2M	2	0
A2M_recep	A2M_recep	2	0
ABC_membrane	ABC_membrane	2	0
ACOX	ACOX	2	0
AFOR_C	AFOR_C	2	0
AMMECR1	AMMECR1	2	0
ANP	ANF_receptor	2	0
ART	ART	2	0
ATP-gua_Ptrans	ATP-gua_Ptrans	2	0
ATP-synt_DE_N	ATP-synt	2	0
A_deaminase	A_deaminase	2	0
Abhydrolase_3	Abhydrolase_3	2	0
Aconitase	Aconitase	2	0
Activin_recp	Activin_recp	2	0
Acyl-CoA_dh_M	ACOX	2	0
Adap_comp_sub	Adaptin_N	2	0
Adaptin_N	Adaptin_N	2	0
Alpha_E1_glycop	Alpha_E1_glycop	2	0
Antig_Caf1	Antig_Caf1	2	0
ApoA-II	ApoA-II	2	0
Apocytochr_F_C	Apocytochr_F_C	2	0
Apyrase	Apyrase	2	0
Arg_repressor	Arg_repressor	2	0
AsiA	AsiA	2	0
AsnA	AsnA	2	0
Asp	A1_Propeptide	2	0
Asp_Glu_race	Asp_Glu_race	2	0
Autoind_bind	Autoind_bind	2	0
Auxin_BP	Auxin_BP	2	0
BChl_A	BChl_A	2	0
BLIP	Beta-lactamase	2	0
BLUF	BLUF	2	0
BTB	BTB	2	0
BaffR-Tall_bind	BaffR-Tall_bind	2	0
Barstar	Barstar	2	0
BcrAD_BadFG	BcrAD_BadFG	2	0
Binary_toxB	Binary_toxB	2	0
C1-set	Arena_glycoprot	2	0
CAP_N	CAP_N	2	0
CAT	CAT	2	0
CAT_RBD	CAT_RBD	2	0
CBAH	CBAH	2	0
CBF_beta	CBF_beta	2	0
CK_II_beta	CK_II_beta	2	0
CM_2	CM_2	2	0
COX4_pro_2	COX2	2	0
CPDase	CPDase	2	0
CST-I	CST-I	2	0
Cadherin_C	Arm	2	0
Carn_acyltransf	Carn_acyltransf	2	0
Cation_ATPase_C	Cation_ATPase_C	2	0
CbiC	CbiC	2	0
CfAFP	CfAFP	2	0
Chitin_bind_3	Chitin_bind_3	2	0
Chor_lyase	Chor_lyase	2	0
Chromo_shadow	Chromo_shadow	2	0
Clat_adaptor_s	Adap_comp_sub	2	0
Clat_adaptor_s	Adaptin_N	2	0
CobU	CobU	2	0
Cohesin	Cohesin	2	0
Colicin_Pyocin	Colicin_Pyocin	2	0
Condensation	Condensation	2	0
Cons_hypoth95	Cons_hypoth95	2	0
CopC	CopC	2	0
Corona_nucleoca	Corona_nucleoca	2	0
CoxIIa	COX1	2	0
CoxIIa	COX2	2	0
Cu_amine_oxidN3	Cu_amine_oxidN3	2	0
Cucumo_coat	Cucumo_coat	2	0
Cyanate_lyase	Cyanate_lyase	2	0
Cyclin_N	CDI	2	0
Cytochrom_B559	Cytochrom_B559	2	0
Cytochrom_B562	Cytochrom_B562	2	0
Cytotoxic	Cloacin_immun	2	0
DNA_ligase_aden	DNA_ligase_aden	2	0
DNA_pol3_delta	DNA_pol3_beta_2	2	0
DNA_pol3_delta	DNA_pol3_beta_3	2	0
DNA_pol3_delta	DNA_pol3_delta	2	0
DNA_pol_B_exo	DNA_pol_B_exo	2	0
DPPIV_N	A_deaminase	2	0
DS	DS	2	0
DSBA	DSBA	2	0
DUF151	DUF151	2	0
DUF159	DUF159	2	0
DUF163	DUF163	2	0
DUF1860	DUF1860	2	0
DUF1914	DUF1914	2	0
DUF1933	DUF1933	2	0
DUF24	DUF24	2	0
DUF386	DUF386	2	0
DUF498	DUF498	2	0
DUF74	DUF74	2	0
DUF77	DUF77	2	0
DUF84	DUF84	2	0
Dak2	Dak1	2	0
Dala_Dala_lig_C	Dala_Dala_lig_C	2	0
Dala_Dala_lig_N	Dala_Dala_lig_N	2	0
DapB_N	DapB_N	2	0
Death	Death	2	0
Diphtheria_C	Diphtheria_C	2	0
Dockerin_1	Cohesin	2	0
E1-E2_ATPase	E1-E2_ATPase	2	0
EB1	EB1	2	0
EBV-NA1	EBV-NA1	2	0
EF_TS	EF_TS	2	0
ENT	ENT	2	0
EPO_TPO	EpoR_lig-bind	2	0
ER	ER	2	0
ESCRT-II	EAP30	2	0
ETF	Acyl-CoA_dh_N	2	0
Endonuc-BglII	Endonuc-BglII	2	0
Endonuc-MspI	Endonuc-MspI	2	0
Ephrin_lbd	Ephrin	2	0
Ets	Ets	2	0
Exotox-A_cataly	Exotox-A_cataly	2	0
F-actin_cap_A	efhand	2	0
F-protein	F-protein	2	0
F5_F8_type_C	BNR	2	0
FAD_binding_6	FAD_binding_6	2	0
FAD_binding_7	FAD_binding_7	2	0
FH2	FH2	2	0
FKBP_N	FKBP_N	2	0
FTCD_C	FTCD_C	2	0
Fae	Fae	2	0
Fapy_DNA_glyco	Fapy_DNA_glyco	2	0
Fe_hyd_SSU	Fer4	2	0
Fib_alpha	Fib_alpha	2	0
Fibritin_C	Fibritin_C	2	0
Flavi_capsid	Flavi_capsid	2	0
FlhD	FlhD	2	0
FliS	FliS	2	0
Flp_C	Flp_C	2	0
Flp_N	Flp_N	2	0
Flu_M1	Flu_M1	2	0
Fz	Fz	2	0
GCS2	GCS2	2	0
GLF	GLF	2	0
GMC_oxred_N	GMC_oxred_N	2	0
GM_CSF	GM_CSF	2	0
GRIP	Arf	2	0
GRIP	GRIP	2	0
GSHPx	GSHPx	2	0
GSH_synth_ATP	GSH_synth_ATP	2	0
Gal4_dimer	Gal4_dimer	2	0
Globin	AHSP	2	0
Glucokinase	Glucokinase	2	0
Glutaredoxin	Glutaredoxin	2	0
Glyco_hydro_17	Glyco_hydro_17	2	0
Glyco_hydro_28	Glyco_hydro_28	2	0
Glyco_hydro_30	Glyco_hydro_30	2	0
Glyco_hydro_32C	Glyco_hydro_32C	2	0
Glyco_hydro_32N	Glyco_hydro_32N	2	0
Glyco_hydro_48	Glyco_hydro_48	2	0
Glyco_hydro_57	Glyco_hydro_57	2	0
Glyco_hydro_6	Glyco_hydro_6	2	0
Glyco_transf_8	Glyco_transf_8	2	0
Glycos_transf_1	Glycos_transf_1	2	0
Glycos_transf_3	Glycos_transf_3	2	0
Guanylate_kin	Guanylate_kin	2	0
HCV_NS4a	HCV_NS4a	2	0
HEAT	Cadherin_C	2	0
HECT	HECT	2	0
HK	HK	2	0
HSP90	Aha1_N	2	0
HTH_1	HTH_1	2	0
Herpes_glycop_D	Herpes_glycop_D	2	0
His_binding	His_binding	2	0
His_biosynth	His_biosynth	2	0
HlyD	HlyD	2	0
Hpr_kinase_N	Hpr_kinase_N	2	0
IDH	IDH	2	0
IDO	IDO	2	0
IFNGR1	IFN-gamma	2	0
IGPS	IGPS	2	0
IL1	ig	2	0
IL6	IL6	2	0
IL6	fn3	2	0
IMD	IMD	2	0
IclR	IclR	2	0
Insulin	IGFBP	2	0
Isoamylase_N	Isoamylase_N	2	0
KNTase_C	KNTase_C	2	0
K_tetra	Aldo_ket_red	2	0
KorB_C	KorB_C	2	0
Ku	Ku	2	0
L27_2	L27_2	2	0
L27_N	L27_2	2	0
LON	LON	2	0
LacY_symp	LacY_symp	2	0
Laminin_G_2	Laminin_G_2	2	0
Lectin_C	C1-set	2	0
Lectin_C	Gla	2	0
Leukocidin	Leukocidin	2	0
LigB	LigA	2	0
LigB	LigB	2	0
Ly49	Ly49	2	0
LysR_substrate	HTH_1	2	0
MAAL_N	MAAL_N	2	0
MATH	Herpes_LMP1	2	0
MED7	CSE2	2	0
MH1	MH1	2	0
MHC_I	EBV-NA3	2	0
MHC_I	Flu_NP	2	0
MHC_I	GTP_EFTU	2	0
MHC_I	Gag_p17	2	0
MHC_I	Gag_p24	2	0
MHC_I	Herpes_LMP2	2	0
MHC_II_alpha	Gag_p24	2	0
MHC_II_alpha	MHC_I	2	0
MHC_II_beta	Gag_p24	2	0
MIP	MIP	2	0
Maf	Maf	2	0
Mago_nashi	Mago_nashi	2	0
Malate_synthase	Malate_synthase	2	0
Malic_M	Malic_M	2	0
Me-amine-dh_H	Copper-bind	2	0
Me-amine-dh_L	Copper-bind	2	0
Mov34	Mov34	2	0
Mpt_N	Mpt_N	2	0
Multi_Drug_Res	Multi_Drug_Res	2	0
Mur_ligase	Mur_ligase	2	0
NAD_binding_1	NAD_binding_1	2	0
NAM	NAM	2	0
NAPRTase	NAPRTase	2	0
NDT80_PhoG	NDT80_PhoG	2	0
NMT_C	NMT_C	2	0
NTase_sub_bind	NTase_sub_bind	2	0
NaeI	NaeI	2	0
NanE	NanE	2	0
Nop10p	DKCLD	2	0
Nucleoplasmin	Arm	2	0
NusG	NusG	2	0
OS-D	OS-D	2	0
Olfactory_mark	Olfactory_mark	2	0
OmpW	OmpW	2	0
P35	P35	2	0
PA-IL	PA-IL	2	0
PAM2	PABP	2	0
PAS_3	PAS_3	2	0
PAX	Ets	2	0
PB1	PB1	2	0
PC4	PC4	2	0
PCMT	PCMT	2	0
PCNA_N	PCNA_N	2	0
PGM_PMM_I	PGM_PMM_I	2	0
PHP	PHP	2	0
PIG-L	PIG-L	2	0
PLA1	PLA1	2	0
PPC	PPC	2	0
PP_kinase	PP_kinase	2	0
PSII	Photo_RC	2	0
PSII	PsbH	2	0
PSII	PsbI	2	0
PSII	PsbJ	2	0
PSII	PsbK	2	0
PSII	PsbL	2	0
PSII	PsbM	2	0
PSII	PsbU	2	0
PTH2	PTH2	2	0
PTS-HPr	Hpr_kinase_C	2	0
PTS_EIIA_2	PTS_EIIA_2	2	0
P_proprotein	P_proprotein	2	0
ParBc	ParBc	2	0
Pcc1	MHC_I	2	0
Peptidase_A22B	MHC_I	2	0
Peptidase_C10	Peptidase_C10	2	0
Peptidase_C12	Peptidase_C12	2	0
Peptidase_C14	BIR	2	0
Peptidase_C1_2	Peptidase_C1_2	2	0
Peptidase_C48	Peptidase_C48	2	0
Peptidase_M10	Inh	2	0
Peptidase_M17	Peptidase_M17	2	0
Peptidase_M19	Peptidase_M19	2	0
Peptidase_M32	Peptidase_M32	2	0
Peptidase_M42	Peptidase_M42	2	0
Peptidase_S10	Peptidase_S10	2	0
Peptidase_S8	Kazal_1	2	0
Peripla_BP_2	Peripla_BP_2	2	0
Pertus-S4-tox	APT	2	0
Pertus-S4-tox	Pertus-S4-tox	2	0
Pertus-S5-tox	Pertus-S4-tox	2	0
Pertussis_S1	Pertus-S4-tox	2	0
Pertussis_S1	Pertus-S5-tox	2	0
Pertussis_S2S3	Pertus-S4-tox	2	0
Pertussis_S2S3	Pertus-S5-tox	2	0
Pertussis_S2S3	Pertussis_S1	2	0
PetM	Cytochrom_B_C	2	0
PetN	Apocytochr_F_C	2	0
PetN	PetG	2	0
PetN	PetM	2	0
PgpA	PgpA	2	0
Phage-tail_1	Gp5_OB	2	0
Phage-tail_2	Gp5_OB	2	0
Phage_F	Phage_B	2	0
Phage_F	gpD	2	0
Phage_G	gpD	2	0
Phage_integ_N	Phage_integ_N	2	0
Phos_pyr_kin	Phos_pyr_kin	2	0
Photo_RC	Cytochrom_B559	2	0
Photo_RC	Cytochrom_B559a	2	0
Phytochelatin	Phytochelatin	2	0
Pkinase	Herp-Cyclin	2	0
Pkinase	INCENP_ARK-bind	2	0
ProRS-C_1	HGTP_anticodon	2	0
Pro_3_hydrox_C	Pro_3_hydrox_C	2	0
Pro_isomerase	Metallophos	2	0
Pro_isomerase	efhand	2	0
PsbH	Cytochrom_B559	2	0
PsbH	Cytochrom_B559a	2	0
PsbH	Photo_RC	2	0
PsbI	Photo_RC	2	0
PsbJ	Cytochrom_B559	2	0
PsbK	PsbJ	2	0
PsbL	Photo_RC	2	0
PsbM	Photo_RC	2	0
PsbM	PsbL	2	0
PsbT	Photo_RC	2	0
PsbT	PsbL	2	0
PsbT	PsbM	2	0
PsbU	Photo_RC	2	0
PuR_N	PuR_N	2	0
Pyr_redox	DHO_dh	2	0
Pyr_redox_2	DHO_dh	2	0
Pyr_redox_2	ETF	2	0
QH-AmDH_gamma	DUF1928	2	0
QH-AmDH_gamma	Dehyd-heme_bind	2	0
RA	RA	2	0
RBD	Ras	2	0
RHD	bZIP_1	2	0
RHD	bZIP_2	2	0
RIIa	RIIa	2	0
RNA_pol	RNA_pol	2	0
RNA_pol_Rpb8	RNA_pol_Rpb2_6	2	0
RNase_HII	RNase_HII	2	0
RPA_C	Rep_fac-A_3	2	0
RTC	RTC	2	0
RVT_1	MHC_I	2	0
Rab5-bind	Rab5-bind	2	0
RabGGT_insert	Prenyltrans	2	0
Rad52_Rad22	Rad52_Rad22	2	0
Ras	LRR_1	2	0
RasGEF	RasGEF	2	0
RecA	RecA	2	0
RecO	RecO	2	0
Reovirus_M2	Reovirus_M2	2	0
Reovirus_M2	Reovirus_cap	2	0
Rep_N	Rep_N	2	0
Rep_fac-A_3	Rep_fac-A_3	2	0
Response_reg	Hpt	2	0
Rho_Binding	Rho_Binding	2	0
RibD_C	RibD_C	2	0
Ribosomal_L1	Ribosomal_L1	2	0
Ribosomal_L12	Ribosomal_L12	2	0
Ribosomal_L3	Ribosomal_L19	2	0
Ribosomal_L35p	Ribosomal_L33	2	0
Ribosomal_L9_N	Ribosomal_L31	2	0
Ribosomal_S18	Ribosomal_S11	2	0
Ribosomal_S2	Ribosomal_S2	2	0
Ribosomal_S21	Ribosomal_S11	2	0
Ribosomal_S21	Ribosomal_S18	2	0
Ribosomal_S8	Ribosomal_S8	2	0
Rieske	Molybdopterin	2	0
Rieske	Molydop_binding	2	0
Ring_hydroxyl_A	Ring_hydroxyl_A	2	0
Rota_NSP3	Rota_NSP3	2	0
Rota_NSP4	Rota_NSP4	2	0
RrnaAD	RrnaAD	2	0
Runt	CBF_beta	2	0
RuvA_C	AAA	2	0
S1	Pkinase	2	0
SAM_1	SAM_1	2	0
SAM_2	SAM_2	2	0
SCAN	SCAN	2	0
SCF	SCF	2	0
SCO1-SenC	SCO1-SenC	2	0
SF3b1	RRM_1	2	0
SH3_1	F-protein	2	0
SRF-TF	Ets	2	0
SRP_SPB	SRP19	2	0
SRP_SPB	SRP_SPB	2	0
STAS	STAS	2	0
SWIB	P53_TAD	2	0
SWIB	SWIB	2	0
S_100	F-actin_cap_A	2	0
Saccharop_dh	Saccharop_dh	2	0
Sdh_cyt	FAD_binding_2	2	0
Sec23_trunk	Sec23_trunk	2	0
SecA_SW	SecA_SW	2	0
SecB	SecB	2	0
[truncated: 2,031 more rows]
